# Supplementary material for: High-Definition DNA Methylation Profiles from Breast and Ovarian Carcinoma Cell Lines with Differing Doxorubicin Resistance
Source: PLoS One. 2010 Jun 8;5(6):e11002. doi: 10.1371/journal.pone.0011002 (PMC2882327; doi:10.1371/journal.pone.0011002)
Supplement: Table S2 — Methylation levels from all analyzed CpG sites. Methylation levels (M/[M+U])×100 are shown from all CpG sites of the investigated cell lines MCF-7_wt, MCF-7_ADR, OVCAR-5, OVCAR-4 and NCI/ADR-RES, together with the levels obtained from hybridization of 100% methylated, as well as 100% unmethylated, fragment pools. Columns SD show standard deviations. (0.27 MB XLS) [file pone.0011002.s002.xls]

## Sheet: Tabelle1
Gene	CpG location relative to TSS	100% METHYLATED	SD	100% UNMETHYLATED	SD	MCF-7_wt	SD	MCF-7_ADR	SD	OVCAR-5	SD	OVCAR-4	SD	NCI/ADR-RES	SD
ABCB1	135	86.6529	2.88942	2.40616	1.9942	47.6759	8.4325	6.11381	1.8068	87.6621	4.86106	14.3256	3.66728	7.42189	3.5414
ABCB1	138	86.6529	2.88942	2.40616	1.9942	47.6759	8.4325	6.11381	1.8068	87.6621	4.86106	14.3256	3.66728	7.42189	3.5414
ABCB1	143	86.6529	2.88942	2.40616	1.9942	47.6759	8.4325	6.11381	1.8068	87.6621	4.86106	14.3256	3.66728	7.42189	3.5414
ABCB1	160	78.2683	2.79875	14.3843	12.0076	63.6998	13.541	33.544	5.95501	85.2991	16.0512	26.7128	2.7272	16.0051	9.47942
ABCB1	165	78.2683	2.79875	14.3843	12.0076	63.6998	13.541	33.544	5.95501	85.2991	16.0512	26.7128	2.7272	16.0051	9.47942
ABCB1	198	81.126	3.70124	4.49133	2.98633	73.7532	9.28252	30.8119	16.4967	92.2468	9.08052	30.1992	20.5519	14.9575	7.42243
ABCB1	205	81.126	3.70124	4.49133	2.98633	73.7532	9.28252	30.8119	16.4967	92.2468	9.08052	30.1992	20.5519	14.9575	7.42243
ABCB1	235	80.3819	5.15163	4.44338	4.35404	61.6765	8.65519	11.8921	3.97496	90.9247	8.03753	27.0743	16.7285	12.6301	1.0316
ABCB1	242	80.3819	5.15163	4.44338	4.35404	61.6765	8.65519	11.8921	3.97496	90.9247	8.03753	27.0743	16.7285	12.6301	1.0316
ABCB1	307	82.1397	9.25282	20.9405	2.31602	60.0113	6.9976	14.6411	5.93924	87.2437	11.6603	18.5792	7.35282	16.5269	12.341
ABCB1	319	89.0776	1.83596	18.2064	0.606856	58.0872	6.09164	10.8755	2.73211	97.3541	1.90684	14.3467	4.03005	7.34161	2.42259
ABCB1	321	89.0776	1.83596	18.2064	0.606856	58.0872	6.09164	10.8755	2.73211	97.3541	1.90684	14.3467	4.03005	7.34161	2.42259
ABCB1	505	87.1057	1.15352	10.9518	5.14977	80.207	9.13099	13		96.3121	1.87774	27.3524	14.3537	24.9758	7.49964
ABCB1	514	87.1057	1.15352	10.9518	5.14977	80.207	9.13099	13		96.3121	1.87774	27.3524	14.3537	24.9758	7.49964
ABCB1	539	96.6043	0.51835	1.04638	1.03769	81.4494	5.68877	34.6963	8.81604	99.2803	0.482919	83.7994	8.6814	35.5971	4.3959
ABCB1	544	96.665	0.456963	0.921581	0.91624	75.9748	12.4248	27.38	15.1098	99.3375	0.434155	81.3407	9.46998	30.4218	10.3595
ABCB1	546	97.049	0.886438	1.46456	1.3799	74.1851	12.0469	24.0607	15.0577	99.3823	0.398681	80.5495	8.66043	27.5515	10.9456
ABCB1	555	97.6914	0.834092	1.32852	1.30143	70.6819	9.50145	15.7137	10.5922	99.1817	0.862261	74.2206	10.1375	22.4912	9.08847
ABCB1	557	97.8049	0.872257	1.48669	1.3756	68.5252	9.00006	12.2793	7.56674	99.1889	0.921974	72.7235	9.81478	19.9787	7.42935
ABCB1	559	98.0679	0.771306	1.81674	1.34755	65.6002	7.37235	8.79287	2.2182	99.0962	1.00025	70.4251	7.9779	16.7515	3.46733
ABCB1	564	98.0679	0.771306	1.81674	1.34755	65.6002	7.37235	8.79287	2.2182	99.0962	1.00025	70.4251	7.9779	16.7515	3.46733
ABCB1	585	92.6059	1.64624	7.91215	9.82258	73.2043	6.61361	34.272	3.01981	89.316	4.51708	85.6551	2.50912	56.0403	3.143
ABCB1	587	92.6059	1.64624	7.91215	9.82258	73.2043	6.61361	34.272	3.01981	89.316	4.51708	85.6551	2.50912	56.0403	3.143
ABCB1	591	92.6059	1.64624	7.91215	9.82258	73.2043	6.61361	34.272	3.01981	89.316	4.51708	85.6551	2.50912	56.0403	3.143
ABCB1	611	95.5224	0.648883	0.472018	0.222103	87.1539	5.62818	53.9129	9.31907	99.3312	0.93882	89.1537	9.96628	30.945	7.26187
ABCB1	615	95.4764	0.751603	0.432455	0.245841	88.4322	5.05572	58.4573	5.24754	99.4004	0.782661	91.6614	5.69636	33.9102	5.51553
ABCB1	617	95.55	0.579328	0.495756	0.203267	86.387	5.79363	51.1862	10.0156	99.2896	1.01596	87.649	11.4488	29.1659	7.51279
ABCB1	620	91.6657	7.93469	1.13354	1.37168	81.7969	12.2931	47.2563	16.196	98.0841	2.77826	83.9106	14.0657	28.6555	7.99907
ABCB1	630	85.9498	10.3812	2.18517	1.70455	71.8441	13.4661	30.4548	11.4463	96.1096	3.54433	72.2843	15.222	20.7736	2.49707
ABCB1	643	91.7321	4.20297	0.993198	0.313988	90.5466	5.32797	71.055	3.85882	93.6232	3.28856	41.2543	6.28368	50.3816	10.5333
ABCB1	651	91.7321	4.20297	0.993198	0.313988	90.5466	5.32797	71.055	3.85882	93.6232	3.28856	41.2543	6.28368	50.3816	10.5333
ABCB1	654	91.7321	4.20297	0.993198	0.313988	90.5466	5.32797	71.055	3.85882	93.6232	3.28856	41.2543	6.28368	50.3816	10.5333
ABCG2	-194	87.0844	1.35241	16.9357	12.1422	1.43915	0.662098	8.52061	5.07246	21.0545	5.24192	27.8949	15.7635	23.7904	12.8136
ABCG2	-187	87.0844	1.35241	16.9357	12.1422	1.43915	0.662098	8.52061	5.07246	21.0545	5.24192	27.8949	15.7635	23.7904	12.8136
ABCG2	-167	75.6049	0	9.88583	0	4.91193	2.70045	7.14606	3.2856	9.2333	1.51629	20.9309	4.79795	19.4709	2.16036
ABCG2	-157	75.6049	0	9.88583	0	4.91193	2.70045	7.14606	3.2856	9.2333	1.51629	20.9309	4.79795	19.4709	2.16036
ABCG2	-136	92.8754	4.44105	6.2667	8.44636	2.02998	2.31829	3.6877	1.91386	1.11052	0.909687	9.86716	7.82955	10.1601	8.08802
ABCG2	-128	94.0583	4.35215	6.09689	7.2394	1.65278	2.10125	3.4772	1.72428	1.04578	0.790002	11.1809	7.63603	10.1421	7.27736
ABCG2	-126	94.0583	4.35215	6.09689	7.2394	1.65278	2.10125	3.4772	1.72428	1.04578	0.790002	11.1809	7.63603	10.1421	7.27736
ABCG2	-116	96.1361	1.20296	3.29872	2.00729	0.483863	0.324517	4.23366	2.45214	1.23183	0.991157	11.9159	6.89725	13.5651	14.5781
ABCG2	-110	96.2009	1.50321	4.50562	1.15653	0.590371	0.302687	5.10567	2.55079	1.54249	1.06751	15.6216	5.10382	17.5511	16.2647
ABCG2	-100	93.4079	1.48261	2.07651	1.4403	0.470597	0.330738	4.863	3.2876	1.33544	1.23739	11.3075	6.96707	17.5403	15.9863
ABCG2	-88	92.021	0	0.729224	0	0.281639	0.211732	1.52617	1.24686	0.437456	0.218161	6.49382	5.05084	10.0663	2.31241
ABCG2	-81	92.021	0	0.729224	0	0.281639	0.228697	1.52617	1.39403	0.437456	0.235641	6.49382	5.64701	10.0663	2.58536
ABCG2	-79	92.021	0	0.729224	0	0.281639	0.228697	1.52617	1.39403	0.437456	0.235641	6.49382	5.64701	10.0663	2.58536
ABCG2	-59	89.5817	0.79331	1.03108	0.353217	9.73658	10.1716	26.1193	25.3964	18.9533	17.1266	7.69473	6.36769	12.1961	4.31999
ABCG2	-48	89.5817	0.79331	1.03108	0.353217	9.73658	10.1716	26.1193	25.3964	18.9533	17.1266	7.69473	6.36769	12.1961	4.31999
ABCG2	-44	90.3238	0	0.700674	0	14.845	14.8908	18.9072	2.72392	17.7414	14.3763	11.3261	7.7326	10.3492	5.56315
ABCG2	-42	90.3238	0	0.700674	0	14.845	14.8908	18.9072	2.72392	17.7414	14.3763	11.3261	7.7326	10.3492	5.56315
ABCG2	17	96.944	0	0.858345	0	4.10625	3.10684	0		4.78909	2.98067	11.4972	5.58615	5.30744	0.687801
ABCG2	29	96.7683	0.498286	1.71563	0.63347	3.99599	3.7204	13.8936	10.5385	6.98638	4.56058	9.79093	5.55249	8.49822	6.07596
ABCG2	34	96.7683	0.498286	1.71563	0.63347	3.99599	3.7204	13.8936	10.5385	6.98638	4.56058	9.79093	5.55249	8.49822	6.07596
ABCG2	36	96.7683	0.498286	1.71563	0.63347	3.99599	3.7204	13.8936	10.5385	6.98638	4.56058	9.79093	5.55249	8.49822	6.07596
ABCG2	50	94.177	1.19401	1.99136	1.19778	1.88327	1.91662	10.1242	3.08204	2.63733	2.23175	10.9944	5.83966	13.5398	11.1106
ABCG2	58	94.177	1.19401	1.99136	1.19778	1.88327	1.91662	10.1242	3.08204	2.63733	2.23175	10.9944	5.83966	13.5398	11.1106
ABCG2	100	86.818	1.2113	0.666853	0.0252625	1.81751	1.16037	15.4826	7.21152	6.10272	3.6707	4.28684	1.76538	12.4337	5.99233
ABCG2	108	86.818	1.2113	0.666853	0.0252625	1.81751	1.16037	15.4826	7.21152	6.10272	3.6707	4.28684	1.76538	12.4337	5.99233
ABCG2	111	85.4958	2.17898	3.91535	4.79838	2.78378	2.96551	15.4826	7.21152	7.40335	3.62837	5.21165	2.48952	14.0435	5.39524
ABCG2	121	85.4012	2.72587	5.52778	5.22181	3.43767	3.46412	11.8593	6.70901	9.23786	2.57585	5.04054	3.03226	13.4218	6.07058
ABCG2	134	89.5464	3.16241	1.04589	0.786675	19.5021	21.8797	18.75		8.27922	8.49446	14.3715	11.4211	9.03137	4.36272
ABCG2	139	92.121	3.75238	0.83342	0.583419	8.72466	15.4638	12.1758	6.22446	3.12771	4.14537	9.64434	9.20419	5.98972	4.38397
ABCG2	148	94.7772	2.30679	1.55846	2.20432	1.09247	1.96159	3.68555	2.71528	0.697755	0.508438	6.37314	9.00977	4.16544	4.00271
ABCG2	151	94.8036	2.2682	1.29667	1.89372	1.14278	1.2319	6.97338	6.69499	1.20914	1.33987	3.54044	2.26874	2.35813	0.918956
ABCG2	155	95.1709	2.24814	1.42264	2.02335	0.910837	1.07199	5.39157	5.73044	0.958788	1.1166	3.10379	2.12408	2.37675	0.98385
ABCG2	158	95.1709	2.24814	1.42264	2.02335	0.910837	1.07199	5.39157	5.73044	0.958788	1.1166	3.10379	2.12408	2.37675	0.98385
ABCG2	160	94.8307	2.73559	1.73099	2.00563	0.704209	1.06139	2.84626	2.60345	0.647676	0.50625	2.55608	1.63788	2.90321	1.67795
ABCG2	162	94.8307	2.73559	1.73099	2.00563	0.704209	1.06139	2.84626	2.60345	0.647676	0.50625	2.55608	1.63788	2.90321	1.67795
ABCG2	171	94.083	2.35547	0.856903	0.717359	0.777193	1.4392	0.672218	0.37722	4.07702	4.27966	2.60956	1.45753	3.64834	1.73415
ABCG2	175	90.5587	0	2.39091	0	1.29465	2.30689	0.64115	0.281344	0.844607	0.588687	2.87401	1.48251	5.40517	2.15925
ABCG2	179	93.7013	2.20397	0.851798	0.666631	0.973712	1.64827	0.541504	0.203022	6.71408	3.71518	3.27196	1.26806	4.25991	1.34618
ABCG2	181	93.3084	2.35031	1.04419	0.82239	1.01383	1.72896	0.551468	0.211861	5.9804	4.05909	3.22221	1.29634	4.40307	1.49258
ABCG2	184	94.225	1.96635	0.595279	0.207141	0.920222	1.60833	0.529048	0.199982	7.69233	3.09589	3.33828	1.30407	4.06904	1.18133
ABCG2	212	96.3125	1.68334	16.0278	10.3112	0.497029	0.323183	1.09522	1.19124	0.63436	0.363356	8.23471	5.61829	12.1604	6.2585
ABCG2	214	93.1852	0	16.7517	0	0.633596	0.316571	1.34932	0.947925	2.59072	2.60277	6.84413	2.06644	6.25471	2.94946
ABCG2	216	95.8657	1.88435	16.1312	9.31124	0.516538	0.31402	1.13152	1.12441	0.91384	1.1603	8.03605	5.09194	11.3168	6.05717
ABCG2	218	95.5307	2.00848	16.2087	8.83596	0.531171	0.316809	1.15874	1.11052	1.12345	1.48902	7.88706	4.91207	10.684	6.09936
ABCG2	225	95.5307	2.00848	16.2087	8.83596	0.531171	0.316809	1.15874	1.11052	1.12345	1.48902	7.88706	4.91207	10.684	6.09936
ABCG2	250	89.6479	2.65783	0.501664	0.16047	21.6025	7.69846	13.744	7.80462	39.2817	11.1085	13.2324	3.35362	16.5855	2.82472
ABCG2	254	89.6479	2.65783	0.501664	0.16047	21.6025	7.69846	13.744	7.80462	39.2817	11.1085	13.2324	3.35362	16.5855	2.82472
ABCG2	256	89.6479	2.65783	0.501664	0.16047	21.6025	7.69846	13.744	7.80462	39.2817	11.1085	13.2324	3.35362	16.5855	2.82472
ABCG2	304	86.8489	0.888786	18.8941	2.08244	3.43988	1.96848	7.74222	3.93945	34.5397	3.11421	5.87275	3.06544	3.98075	1.30933
ABCG2	306	86.8489	0.888786	18.8941	2.08244	3.43988	1.96848	7.74222	3.93945	34.5397	3.11421	5.87275	3.06544	3.98075	1.30933
APAF1	-540	75.5658	0	1.38495	0	0.373358	0.354428	1.85107	0.44334	1.20604	0.795128	9.49694	0.380602	15.3254	0.228534
APAF1	-534	83.0478	5.59396	1.54916	0.316542	0.70587	0.500634	2.38624	1.46073	1.74878	1.33986	9.00326	2.55935	17.7848	4.16078
APAF1	-526	83.0478	5.59396	1.54916	0.316542	0.70587	0.500634	2.38624	1.46073	1.74878	1.33986	9.00326	2.55935	17.7848	4.16078
APAF1	-522	86.7889	1.09076	1.63127	0.366528	0.872127	0.495224	2.65382	1.73877	2.02015	1.5158	8.75641	3.25961	19.0145	4.77363
APAF1	-507	89.0918	2.68128	1.69265	1.22996	2.06981	1.69296	2.65585	2.82742	2.50727	2.91368	10.5297	1.98808	20.7796	0.851711
APAF1	-500	89.0918	2.68128	1.69265	1.22996	2.06981	1.69296	2.65585	2.82742	2.50727	2.91368	10.5297	1.98808	20.7796	0.851711
APAF1	-498	89.0918	2.68128	1.69265	1.22996	2.06981	1.69296	2.65585	2.82742	2.50727	2.91368	10.5297	1.98808	20.7796	0.851711
APAF1	-381	90.5006	0	0.944459	0	2.37721	0.821509	2.5013	1.96017	7.55592	4.92448	9.20642	1.10023	13.6823	4.61907
APAF1	-378	90.5006	0	0.944459	0	2.37721	0.821509	2.5013	1.96017	7.55592	4.92448	9.20642	1.10023	13.6823	4.61907
APAF1	-315	93.3697	2.42052	0.729136	0.376613	4.55471	5.46563	7.54968	8.00396	9.34387	6.40523	2.17507	2.81903	9.07245	2.85717
APAF1	-311	91.388	0.64471	0.410895	0.120703	6.99717	7.0234	9.31883	11.729	7.21209	9.02531	1.97274	2.66474	7.80322	2.78587
APAF1	-309	94.0303	2.38629	0.835216	0.365516	3.74056	4.60275	7.06719	6.73971	9.85144	5.61556	2.24251	2.85619	9.49552	2.73718
APAF1	-307	93.3697	2.42052	0.729136	0.376613	4.55471	5.46563	7.54968	8.00396	9.34387	6.40523	2.17507	2.81903	9.07245	2.85717
APAF1	-300	94.2313	2.17951	0.872851	0.321383	1.66803	1.0519	4.79755	3.85626	8.18454	5.06909	2.71495	3.09891	9.98947	2.61016
APAF1	-297	91.9911	0	0.523803	0	0.779567	0.169165	1.94699	0.950955	3.20116	1.16525	3.39004	3.55676	9.28509	3.40627
APAF1	-272	95.3757	0.282912	5.94976	4.83206	1.05275	0.812502	1.8554	1.50884	2.24827	1.1293	6.05889	6.7876	9.99373	4.86878
APAF1	-263	95.0919	0.759309	3.78671	3.99689	0.68212	0.709953	1.42751	1.17142	1.851	1.08822	4.72465	5.33717	8.82806	4.28873
APAF1	-261	95.0919	0.759309	3.78671	3.99689	0.68212	0.709953	1.42751	1.17142	1.851	1.08822	4.72465	5.33717	8.82806	4.28873
APAF1	-259	95.0919	0.759309	3.78671	3.99689	0.68212	0.709953	1.42751	1.17142	1.851	1.08822	4.72465	5.33717	8.82806	4.28873
APAF1	-257	94.8458	0.842762	3.12692	3.80064	0.739228	0.658216	1.47365	1.08894	2.84372	3.08698	5.28039	4.94395	8.93625	3.88249
APAF1	-252	95.3661	1.10276	2.71753	3.3137	0.677717	0.586813	1.45166	1.02966	6.30578	6.87735	5.82262	4.37124	9.27957	3.73258
APAF1	-249	95.6114	1.31414	1.41143	0.835267	0.598585	0.427075	1.247	0.72995	9.56914	8.06549	5.47531	3.21825	8.96777	3.17454
APAF1	-245	96.013	1.2956	1.30531	0.972319	0.742131	0.405334	1.37893	0.81301	13.6268	6.8292	6.51776	2.41739	9.62046	2.77394
APAF1	-243	96.013	1.2956	1.30531	0.972319	0.742131	0.405334	1.37893	0.81301	13.6268	6.8292	6.51776	2.41739	9.62046	2.77394
APAF1	-240	95.6543	1.36632	1.17603	0.903738	0.940069	0.676773	1.91244	2.00143	11.1693	7.89278	6.24875	2.22869	9.62296	2.45543
APAF1	-237	95.6543	1.36632	1.17603	0.903738	0.940069	0.676773	1.91244	2.00143	11.1693	7.89278	6.24875	2.22869	9.62296	2.45543
APAF1	-230	95.988	1.3061	1.61086	0.94558	1.08067	0.777126	2.05615	2.57956	11.8747	8.83144	5.02277	1.52086	9.13423	2.32022
APAF1	-224	94.2197	0	0.658917	0	1.73182	1.01713	3.91311	3.7669	1.33932	0.549581	5.17272	0.950097	9.63295	0.631449
APAF1	-209	94.6518	1.41716	3.26789	2.2656	0.478376	0.326649	1.35367	1.27668	0.837689	0.480242	7.83624	2.5038	22.0529	5.18672
APAF1	-207	94.6518	1.41716	3.26789	2.2656	0.478376	0.326649	1.35367	1.27668	0.837689	0.480242	7.83624	2.5038	22.0529	5.18672
APAF1	-204	94.6518	1.41716	3.26789	2.2656	0.478376	0.326649	1.35367	1.27668	0.837689	0.480242	7.83624	2.5038	22.0529	5.18672
APAF1	-202	94.6518	1.41716	3.26789	2.2656	0.478376	0.326649	1.35367	1.27668	0.837689	0.480242	7.83624	2.5038	22.0529	5.18672
APAF1	-183	87.0064	0	0.671247	0	3.41204	4.164	25.1068	27.3475	9.04878	5.65104	5.04164	0.454492	21.9131	2.22693
APAF1	-178	87.0064	0	0.671247	0	3.41204	4.164	25.1068	27.3475	9.04878	5.65104	5.04164	0.454492	21.9131	2.22693
APAF1	-174	87.0064	0	0.671247	0	3.41204	4.164	25.1068	27.3475	9.04878	5.65104	5.04164	0.454492	21.9131	2.22693
APAF1	-172	87.0064	0	0.671247	0	3.41204	4.164	25.1068	27.3475	9.04878	5.65104	5.04164	0.454492	21.9131	2.22693
APAF1	-163	96.2495	0	1.01486	0	0.432659	0.264549	2.5612	0.424832	1.85283	0.799496	4.98314	0.727534	12.2329	0.35215
APAF1	-149	96.2495	1.5192e-14	1.01486	0	0.432659	0.244925	2.5612	0.393318	1.85283	0.740189	4.98314	0.594029	12.2329	0.287529
APAF1	-147	96.2495	0	1.01486	0	0.432659	0.264549	2.5612	0.424832	1.85283	0.799496	4.98314	0.727534	12.2329	0.35215
APAF1	-145	96.2495	0	1.01486	0	0.432659	0.264549	2.5612	0.424832	1.85283	0.799496	4.98314	0.727534	12.2329	0.35215
APAF1	-121	93.3013	2.84175	2.46914	1.5443	2.7517	3.4603	0.550187	0.33067	2.31638	1.82441	11.8608	1.974	22.7866	1.61408
APAF1	-119	95.9595	0	3.9137	0	4.96073	3.84751	0.316819	0.150394	2.65873	1.48424	13.2384	1.67146	22.3189	0.908989
APAF1	-116	92.4152	2.61762	1.98762	1.42251	2.01535	2.97254	0.627977	0.32648	2.20226	1.89172	11.4016	1.76211	22.9425	1.68653
APAF1	-110	93.3013	2.84175	2.46914	1.5443	2.7517	3.4603	0.550187	0.33067	2.31638	1.82441	11.8608	1.974	22.7866	1.61408
APAF1	-103	90.6431	0	1.02458	0	0.542667	0.349841	0.783556	0.29544	1.97403	2.29148	10.4831	1.14221	23.2543	2.47276
APAF1	-66	96.9491	1.09884	1.94081	0.437227	1.48898	1.49875	2.77951	4.35156	19.1854	8.05344	10.6505	4.18411	19.6815	5.36522
APAF1	-62	97.3484	0.975129	1.93439	0.510395	1.02427	1.30564	0.905677	0.896784	23.0156	3.91456	9.17767	3.71616	19.702	6.33566
APAF1	-60	96.7096	1.09311	1.94466	0.388567	1.76781	1.53022	3.9038	5.08776	16.8873	8.87191	11.5341	4.15294	19.6692	4.74097
APAF1	-58	96.9491	1.09884	1.94081	0.437227	1.48898	1.49875	2.77951	4.35156	19.1854	8.05344	10.6505	4.18411	19.6815	5.36522
APAF1	-55	96.9491	1.09884	1.94081	0.437227	1.48898	1.49875	2.77951	4.35156	19.1854	8.05344	10.6505	4.18411	19.6815	5.36522
APAF1	-51	97.3484	0.975129	1.93439	0.510395	1.02427	1.30564	0.905677	0.896784	23.0156	3.91456	9.17767	3.71616	19.702	6.33566
APAF1	-36	86.7928	1.95933	3.24731	1.90987	2.0091	1.96483	1.28441	0.928102	4.13606	2.61842	15.1595	2.86097	23.6874	4.02744
APAF1	-33	86.7928	1.95933	3.24731	1.90987	2.0091	1.96483	1.28441	0.928102	4.13606	2.61842	15.1595	2.86097	23.6874	4.02744
APAF1	-17	76.3676	0	2.88148	0	10.7563	3.06607			12.9291	1.44867	22.5618	5.0013	28.3995	1.65155
APAF1	79	87.5133	0.0143379	2.96751	2.78425	1.58779	0.620151	4.75178	3.39126	3.49822	3.23506	8.92121	4.08297	20.5906	6.19313
APAF1	82	87.5133	0.0143379	2.96751	2.78425	1.58779	0.620151	4.75178	3.39126	3.49822	3.23506	8.92121	4.08297	20.5906	6.19313
APAF1	87	87.5133	0.0143379	2.96751	2.78425	1.58779	0.620151	4.75178	3.39126	3.49822	3.23506	8.92121	4.08297	20.5906	6.19313
APAF1	89	87.5133	0.0143379	2.96751	2.78425	1.58779	0.620151	4.75178	3.39126	3.49822	3.23506	8.92121	4.08297	20.5906	6.19313
APAF1	105	88.632	3.77738	0.786357	0.222644	1.83301	1.71591	5.34649	4.77161	2.58772	1.88601	4.90858	3.63523	14.0063	4.67029
APAF1	110	87.7652	4.4549	0.905414	0.171166	2.17267	2.02372	4.58454	4.28204	2.37853	1.62118	6.7346	2.76312	15.9902	4.3583
APAF1	117	90.8878	0.771431	0.61393	0.0970258	1.23858	1.20969	5.74753	5.06631	2.46873	2.09183	2.54792	2.65996	10.9047	1.94623
APAF1	125	90.3655	0	0.548243	0	1.15369	0.562951	6.8704	6.0046	3.00609	2.56123	1.25655	1.77702	10.0384	2.20028
APAF1	128	90.3655	0	0.548243	0	1.15369	0.562951	6.8704	6.0046	3.00609	2.56123	1.25655	1.77702	10.0384	2.20028
APAF1	167	75.3842	0	0.79143	0	10.0062	12.1615	16.7817	17.1825	15.3334	12.9155	7.8487	3.24548	19.158	1.23943
APAF1	177	75.3842	0	0.79143	0	10.0062	12.1615	16.7817	17.1825	15.3334	12.9155	7.8487	3.24548	19.158	1.23943
APC	-186	84.9931	1.37031	13.5377	5.25723	42.3739	5.06252	6.1181	1.23516	59.6352	3.24578	24.4072	4.00067	35.4422	3.64654
APC	-178	84.9931	1.37031	13.5377	5.25723	42.3739	5.06252	6.1181	1.23516	59.6352	3.24578	24.4072	4.00067	35.4422	3.64654
APC	-158	93.3134	0.707809	4.4992	3.73186	47.8388	10.2862	2.56134	3.64766	64.4722	9.96161	6.61142	4.36182	17.8414	5.00874
APC	-151	91.6833	2.97829	4.51116	3.19585	44.4937	10.7172	2.41076	3.19078	60.7727	10.8458	5.32569	4.40546	15.7944	5.84368
APC	-146	91.4489	3.44325	2.83214	1.27508	39.4254	6.24135	1.37573	1.01742	55.8636	7.37613	3.27745	2.6779	13.4639	4.43803
APC	-139	90.3904	3.84569	3.17452	1.4673	35.932	3.02848	1.4197	1.10066	51.1434	2.87986	2.86271	2.40642	11.8735	4.33669
APC	-114	85.5933	1.92407	3.74826	1.56176	54.7174	6.04176	2.15334	0.93652	65.9219	3.67378	7.01026	4.52476	17.3875	6.2262
APC	-105	84.9679	1.79141	3.52738	1.28787	56.7972	8.38758	5.80238	7.4787	70.1094	8.19338	8.52236	4.24381	19.469	5.87973
APC	-95	85.5551	1.96487	2.68649	0.426686	58.3222	9.16934	7.56352	9.10878	73.5039	7.87576	7.88982	4.29189	18.7385	6.54074
APC	-82	79.1083	6.40238	1.73938	1.42097	60.7266	15.3893	13.647	10.8476	75.9523	10.1928	7.86819	4.82142	19.4592	8.4514
APC	-79	77.9011	5.89263	4.0526	4.31322	56.634	15.3107	10.3452	10.7859	72.3015	10.9225	9.58455	5.18552	21.7267	8.30421
APC	-71	77.9011	5.89263	4.0526	4.31322	56.634	15.3107	10.3452	10.7859	72.3015	10.9225	9.58455	5.18552	21.7267	8.30421
APC	-68	80.0517	5.21224	4.20257	5.027	55.3419	15.4943	6.04967	8.57074	71.1245	11.164	8.11012	5.06178	18.8988	7.66049
APC	-50	88.3631	0.286058	9.9218	1.62713	33.8954	5.78929	1.9778	1.11274	49.917	9.62704	14.0706	7.29131	23.9675	5.424
APC	-46	88.3631	0.286058	9.9218	1.62713	33.8954	5.78929	1.9778	1.11274	49.917	9.62704	14.0706	7.29131	23.9675	5.424
APC	-40	88.3631	0.286058	9.9218	1.62713	33.8954	5.78929	1.9778	1.11274	49.917	9.62704	14.0706	7.29131	23.9675	5.424
ARHGEF2	40	94.0436	5.08644	3.99866	3.52723	2.36179	4.35836	5.00578	7.95902	2.44529	3.49931	5.95381	3.78108	6.37527	2.50125
ARHGEF2	45	95.3939	4.22588	4.63405	3.44933	1.49649	3.49051	3.20077	6.16147	1.82555	2.77867	5.51405	3.21757	6.66537	2.64105
ARHGEF2	52	97.389	1.17991	5.51099	3.31197	0.295233	0.314663	1.10086	0.832688	0.645339	0.345435	4.52731	2.26015	6.41427	2.92034
ARHGEF2	54	94.904	5.20582	8.87324	7.50059	0.750064	1.2023	1.8151	2.36467	0.950365	0.800891	10.3867	12.7021	15.6634	21.1384
ARHGEF2	56	94.904	5.20582	8.87324	7.50059	0.750064	1.2023	1.8151	2.36467	0.950365	0.800891	10.3867	12.7021	15.6634	21.1384
ARHGEF2	65	88.8983	9.41659	15.0507	10.1604	3.12772	5.90361	5.34269	7.15701	2.43934	2.9466	17.2111	14.1238	24.2409	22.2897
ARHGEF2	76	80.3771	4.90344	24.5143	2.34343	6.47537	7.53623	10.3692	7.99525	4.49722	3.68582	29.5677	7.21307	41.3812	19.1246
ARHGEF2	147	83.4985	2.90384	4.39288	4.10771	7.94846	4.87849	3.07852	2.54849	14.5278	6.65899	18.2588	8.18947	12.3598	3.93863
ARHGEF2	151	83.4985	2.90384	4.39288	4.10771	7.94846	4.87849	3.07852	2.54849	14.5278	6.65899	18.2588	8.18947	12.3598	3.93863
Aven	712	81.7488	1.51961	1.34644	0.544179	1.16728	1.00524	1.27359	0.569685	1.29713	0.680836	7.00337	3.23687	10.6388	1.50015
Aven	715	81.7488	1.51961	1.34644	0.544179	1.16728	1.00524	1.27359	0.569685	1.29713	0.680836	7.00337	3.23687	10.6388	1.50015
Aven	720	81.7488	1.51961	1.34644	0.544179	1.16728	1.00524	1.27359	0.569685	1.29713	0.680836	7.00337	3.23687	10.6388	1.50015
Aven	727	80.0474	0	0.799044	0	2.46388	0.247828	0.791846	0.27835	2.00019	0.32837	5.42093	0.240116	10.1006	2.61918
Aven	761	86.4965	1.90344	9.65137	8.159	0.44182	0.245398	2.1759	4.72776	0.314629	0.301035	3.69747	1.59045	4.39853	1.61329
Aven	767	86.3529	3.61859	2.74127	1.90031	0.438258	0.239051	2.22095	4.71477	0.394652	0.269547	5.22557	4.1914	4.5335	1.45033
Aven	769	86.5724	1.95556	10.2968	7.40204	0.390628	0.209061	1.30916	3.39246	0.225109	0.230988	3.09501	1.35058	4.32284	1.63283
Aven	775	84.5731	3.0535	7.15248	7.06652	0.354513	0.144132	0.480724	0.337688	0.219061	0.140348	4.73714	4.42502	4.82725	1.7192
Aven	778	85.3513	2.92925	8.57364	7.24433	0.348859	0.150149	0.466363	0.315242	0.187759	0.124434	3.89542	3.76242	4.60972	1.77498
Aven	788	81.4604	0	1.46786	0	0.377129	0.134136	0.538169	0.468854	0.344269	0.145615	8.10402	6.98545	5.69738	1.62908
BAD	-575	96.3009	0.239078	1.72154	0.363023	0.53271	0.484458	2.61042	1.92571	0.653006	0.405583	5.82258	2.04513	4.64872	2.69756
BAD	-567	96.3009	0.239078	1.72154	0.363023	0.53271	0.484458	2.61042	1.92571	0.653006	0.405583	5.82258	2.04513	4.64872	2.69756
BAD	-565	96.3009	0.239078	1.72154	0.363023	0.53271	0.484458	2.61042	1.92571	0.653006	0.405583	5.82258	2.04513	4.64872	2.69756
BAD	-551	94.0881	5.63311	1.43048	1.1459	0.608209	0.499539	0.937272	0.583725	3.64942	1.28793	9.72529	4.04315	23.2319	10.4205
BAD	-546	94.8639	5.25222	1.19663	1.12557	0.719053	0.526272	0.869351	0.546973	3.7028	1.21959	9.79983	3.63206	25.1312	10.0257
BAD	-542	94.8639	5.25222	1.19663	1.12557	0.719053	0.526272	0.869351	0.546973	3.7028	1.21959	9.79983	3.63206	25.1312	10.0257
BAD	-539	95.0168	4.9444	2.85456	3.70107	0.60373	0.527758	1.15271	0.992329	3.32505	1.76711	7.52337	3.55971	23.9511	12.0026
BAD	-537	92.8804	6.63399	4.19304	4.54564	0.727251	0.618986	1.90855	2.0683	2.8992	1.88202	7.00477	3.48983	21.1965	12.635
BAD	-528	91.0375	7.49	5.35061	5.13887	1.01126	0.571812	2.38502	2.37624	2.30216	1.80771	6.89966	3.65392	22.3812	14.6335
BAD	-526	88.5797	7.08093	6.95953	4.97143	0.970687	0.6389	2.94198	2.51205	1.74104	1.72059	5.846	3.59098	17.599	13.4114
BAD	-510	89.2075	3.30967	5.57872	3.43173	10.061	1.34077	2.9791	1.87501	2.23102	1.78387	13.1032	5.17472	16.0694	4.6074
BAD	-503	86.7338	4.508	3.88511	3.70843	7.34012	4.17325	4.44474	3.12858	1.64355	1.6907	10.2352	6.09206	12.3136	6.83474
BAD	-493	83.9489	2.31198	1.43326	0.999947	6.18286	4.66312	4.34829	3.87973	0.533355	0.497537	8.03321	6.27765	11.5764	8.53644
BAD	-489	81.7863	0	0.4979	0	1.89844	0.663512	7.37602	3.24057	0.468609	0.543042	4.49931	2.55548	4.80212	0.784916
BAD	-472	93.4981	2.43957	0.866614	0.656869	6.99338	7.09022	18.2864	7.41467	13.1619	8.40123	11.8421	2.61846	24.146	6.81238
BAD	-467	93.4981	2.43957	0.866614	0.656869	6.99338	7.09022	18.2864	7.41467	13.1619	8.40123	11.8421	2.61846	24.146	6.81238
BAD	-406	93.3471	1.51287	2.62579	1.85466	6.93119	7.09124	11.4747	6.07177	9.26952	10.4809	8.37965	5.08411	9.90767	4.24155
BAD	-400	93.3471	1.51287	2.62579	1.85466	6.93119	7.09124	11.4747	6.07177	9.26952	10.4809	8.37965	5.08411	9.90767	4.24155
BAD	-396	93.3471	1.51287	2.62579	1.85466	6.93119	7.09124	11.4747	6.07177	9.26952	10.4809	8.37965	5.08411	9.90767	4.24155
BIRC5	-155	89.105	0.287003	2.70443	2.00075	7.24296	5.20517	21.5536	11.8857	6.99384	4.83782	15.2547	12.2459	10.9872	4.51412
BIRC5	-146	89.105	0.287003	2.70443	2.00075	7.24296	5.20517	21.5536	11.8857	6.99384	4.83782	15.2547	12.2459	10.9872	4.51412
BIRC5	-144	89.105	0.287003	2.70443	2.00075	7.24296	5.20517	21.5536	11.8857	6.99384	4.83782	15.2547	12.2459	10.9872	4.51412
BIRC5	-100	89.2372	6.29901	1.02393	0.368277	1.02054	1.22762	3.65749	4.20466	3.1869	2.77789	3.94488	4.79008	12.5683	3.92652
BIRC5	-92	89.4181	6.44444	0.839111	0.516436	1.0874	1.17733	3.8392	4.16776	5.48649	1.29684	6.25347	4.2276	12.6757	5.05503
BIRC5	-90	91.7498	4.6038	0.807061	0.341755	0.601774	0.882003	2.40112	3.15562	3.10487	2.26701	3.42299	3.70385	11.4979	3.90824
BIRC5	-87	93.6343	0.464426	0.644411	0.211968	0.287703	0.222699	1.45884	1.65823	3.04335	1.89274	3.03157	2.94611	10.6951	3.9542
BIRC5	-84	92.5718	2.21894	0.690737	0.210967	0.318597	0.224304	1.77248	1.98366	2.52863	1.99236	3.93028	4.78792	10.6783	3.89397
BIRC5	-72	86.3822	1.48809	0.882124	0.0496693	2.07668	2.53168	8.38858	11.3639	3.01185	5.09018	7.96939	5.34704	7.62863	4.12308
BIRC5	-70	86.3822	1.48809	0.882124	0.0496693	2.07668	2.53168	8.38858	11.3639	3.01185	5.09018	7.96939	5.34704	7.62863	4.12308
BIRC5	-64	88.5857	4.1426	0.959142	0.14419	1.67676	2.28409	6.65224	9.89492	2.34405	4.51981	7.98239	4.94229	8.85633	4.20319
BIRC5	-52	95.0182	0.133541	1.20959	0.328875	0.687903	0.50319	3.81198	2.93343	0.454131	0.166304	5.29903	3.44684	9.20524	4.46126
BIRC5	-50	95.0182	0.133541	1.20959	0.328875	0.687903	0.50319	3.81198	2.93343	0.454131	0.166304	5.29903	3.44684	9.20524	4.46126
BIRC5	-47	95.0182	0.133541	1.20959	0.328875	0.687903	0.50319	3.81198	2.93343	0.454131	0.166304	5.29903	3.44684	9.20524	4.46126
BIRC5	-29	89.3622	2.0677	2.97372	0.811685	10.6299	5.43729	24.4438	14.6951	13.0131	6.74272	10.8098	7.63479	15.4884	5.44626
BIRC5	-19	91.001	1.32912	7.52597	1.8223			24.4949	9.10142	65.825	10.2605	8.75375	5.2128	18.3286	2.36744
BIRC5	-17	89.9085	1.9398	4.49114	2.4934	11.6146	9.35271	24.4608	11.3438	30.6171	26.6393	10.1245	6.34273	16.4352	4.43433
BIRC5	-14	90.1816	1.88036	5.24985	2.71722	12.3307	11.6369	24.4694	10.9322	39.419	28.6441	9.78179	6.15101	16.9085	4.17361
BIRC5	-9	90.1816	1.88036	5.24985	2.71722	12.3307	11.6369	24.4694	10.9322	39.419	28.6441	9.78179	6.15101	16.9085	4.17361
BIRC5	25	93.5047	0	6.41166	0	3.51739	2.96217	11.7789	5.01582	5.65714	3.12111	18.041	1.13081	5.78571	3.13147
BIRC5	37	94.212	1.07977	5.08649	1.78026	1.50309	2.16536	6.087	5.42416	3.43309	2.71954	12.598	4.36177	7.97164	4.45609
BIRC5	41	94.212	1.07977	5.08649	1.78026	1.50309	2.16536	6.087	5.42416	3.43309	2.71954	12.598	4.36177	7.97164	4.45609
BIRC5	47	93.6408	1.09276	3.27602	2.65033	1.76079	1.85404	7.97064	5.7987	2.61534	2.34516	10.4579	4.35709	6.41138	3.95349
BIRC5	57	91.8084	1.8389	1.09945	1.16753	3.61303	3.26327	14.9995	13.6513	4.1263	3.24845	6.06002	2.65073	5.66886	3.00072
BIRC5	59	92.1009	1.40472	0.506118	0.200303	3.05043	2.36251	12.5907	8.44631	2.18046	1.94232	6.78628	1.65222	4.6103	1.9501
BIRC5	62	92.027	1.36803	0.413549	0.170916	3.73466	2.52589	15.7612	10.8547	4.03187	3.19787	5.48267	1.85655	4.8267	2.06709
BIRC5	64	91.884	1.5038	0.434713	0.186047	3.70384	2.61217	15.14	10.606	3.53553	2.98709	5.85612	1.90583	4.88038	2.1704
BIRC5	74	92.5993	0	0.328892	0	3.85793	2.50295	18.0907	13.1467	6.01721	3.68567	3.98887	0.131189	4.61199	2.3165
BIRC5	88	86.2453	1.89604	0.510242	0.313567	2.20243	2.42926	8.17748	4.76801	5.41575	5.03955	10.3109	3.69224	8.76454	7.48622
BIRC5	90	86.2453	1.89604	0.510242	0.313567	2.20243	2.42926	8.17748	4.76801	5.41575	5.03955	10.3109	3.69224	8.76454	7.48622
BIRC5	97	86.2453	1.89604	0.510242	0.313567	2.20243	2.42926	8.17748	4.76801	5.41575	5.03955	10.3109	3.69224	8.76454	7.48622
BIRC5	112	94.098	0.306632	6.97091	6.96555	6.6628	2.13738	39.9325	5.70246	51.7115	6.04762	46.9176	8.28095	52.5056	4.87201
BIRC5	115	94.098	0.306632	6.97091	6.96555	6.6628	2.13738	39.9325	5.70246	51.7115	6.04762	46.9176	8.28095	52.5056	4.87201
BIRC5	118	94.098	0.306632	6.97091	6.96555	6.6628	2.13738	39.9325	5.70246	51.7115	6.04762	46.9176	8.28095	52.5056	4.87201
BRCA1	-154	82.7747	0	0.79834	0	15.1095	16.5742			24.8509	13.1457	17.3386	7.04117	70	4.71405
BRCA1	-147	82.7747	0	0.79834	0	15.1095	16.5742			24.8509	13.1457	17.3386	7.04117	70	4.71405
BRCA1	-57	82.2471	0	0.467228	0	4.75243	3.62741	68.2051	16.6805	8.58464	2.31391	23.0102	3.90737	64.1583	10.7997
BRCA1	-49	89.7147	5.7746	1.04226	0.427769	8.62846	7.88333	76.4649	10.5252	14.0566	9.80623	34.3442	13.9523	76.4935	14.2603
BRCA1	-41	89.7147	5.7746	1.04226	0.427769	8.62846	7.88333	76.4649	10.5252	14.0566	9.80623	34.3442	13.9523	76.4935	14.2603
BRCA1	-39	89.7147	5.7746	1.04226	0.427769	8.62846	7.88333	76.4649	10.5252	14.0566	9.80623	34.3442	13.9523	76.4935	14.2603
BRCA1	-13	97.5321	0.384338	3.58238	1.02689	1.52497	2.35433	75.0055	13.8543	2.17819	2.47247	49.7605	17.1306	97.1043	0.684622
BRCA1	-7	97.485	0.244149	3.18286	1.06906	2.81405	2.83778	85.5094	9.92104	3.72992	2.74187	63.9477	8.76334	97.5765	0.481128
BRCA1	-5	96.5491	2.52047	5.39511	4.28539	0.98101	1.86995	70.9183	12.1199	1.53865	2.00517	42.2592	16.4965	95.3891	4.49619
BRCA1	-2	96.1371	2.88261	5.96039	4.96414	1.27906	2.15221	73.4851	12.7323	1.90352	2.27913	44.9335	18.2021	94.8918	5.30562
BRCA1	6	95.2386	3.48034	7.81208	5.69967	0.255735	0.142043	65.4688	6.49016	0.685927	0.380565	32.2574	8.93777	93.102	6.39692
BRCA1	228	95.4545	1.78644	2.19786	1.61185	2.63404	3.40079	69.1773	9.84073	1.52373	1.33996	38.8582	3.9284	83.8352	6.49155
BRCA1	235	95.4545	1.78644	2.19786	1.61185	2.63404	3.40079	69.1773	9.84073	1.52373	1.33996	38.8582	3.9284	83.8352	6.49155
BRCA1	271	90.8972	1.22601	1.02677	0.862346	0.729461	0.653553	78.5574	6.78053	1.98716	1.10865	31.1895	8.18127	74.8425	8.33171
BRCA1	273	90.8972	1.22601	1.02677	0.862346	0.729461	0.653553	78.5574	6.78053	1.98716	1.10865	31.1895	8.18127	74.8425	8.33171
BRCA1	282	90.8972	1.22601	1.02677	0.862346	0.729461	0.653553	78.5574	6.78053	1.98716	1.10865	31.1895	8.18127	74.8425	8.33171
BRCA1	314	82.8404	0	22.0254	0	6.3809	1.82334	63.6118	2.55922	4.03382	1.52195	28.4802	1.2195	39.0194	9.63643
CDH1	-92	94.5232	1.44233	5.26211	5.03239	3.25926	4.48401	97.8026	1.55475	2.20911	3.13456	11.1121	5.33468	95.4943	3.28444
CDH1	-90	94.5232	1.44233	5.26211	5.03239	3.25926	4.48401	97.8026	1.55475	2.20911	3.13456	11.1121	5.33468	95.4943	3.28444
CDH1	-82	94.601	1.24296	4.17039	4.73134	3.79491	3.97913	96.3072	2.9948	4.93446	5.63219	10.6078	4.91411	94.3503	3.49925
CDH1	-76	94.0165	0.874569	1.54907	0.698983	2.89551	2.75034	95.1745	3.62254	6.71201	6.95726	9.34468	3.11133	94.4083	4.09647
CDH1	-68	94.8346	0	0.895227	0	5.40185	0.923889	91.8209	0.447306	13.1105	1.93408	9.09502	4.5434	90.9184	0.606794
CDH1	-15	77.7845	0	13.2856	0	12.2645	1.39619	81.2367	2.30702	12.0562	1.92491	23.8613	3.77493	63.0092	1.78667
CDH1	11	95.3745	2.18491	8.78514	8.97773	4.20099	4.02001	91.5308	4.11288	9.22216	15.0354	8.21136	5.02317	91.6676	8.11349
CDH1	16	95.3745	2.18491	8.78514	8.97773	4.20099	4.02001	91.5308	4.11288	9.22216	15.0354	8.21136	5.02317	91.6676	8.11349
CDH1	23	97.4183	0	17.183	0	1.66392	1.89241	91.4345	2.43502	1.59525	0.121159	12.1345	1.44729	86.3379	8.74016
CDH1	73	92.4508	1.33555	3.29597	2.40059	5.56962	3.58672	93.144	3.70567	8.6127	5.75222	8.27772	2.35729	83.3576	6.38482
CDH1	76	92.4508	1.33555	3.29597	2.40059	5.56962	3.58672	93.144	3.70567	8.6127	5.75222	8.27772	2.35729	83.3576	6.38482
CDKN2A	34	86.6389	0	6.75081	0	20.4033	6.19943	7.46461	2.91215	10.6583	9.90114	16.8844	4.51333	16.1418	0.896313
CDKN2A	45	86.6389	0	6.75081	0	20.4033	6.19943	7.46461	2.91215	10.6583	9.90114	16.8844	4.51333	16.1418	0.896313
CDKN2A	208	92.8154	5.18526	2.41182	2.17017	1.39396	1.35218	0.341887	0.361082	2.74922	3.14653	6.67011	3.33901	8.1831	4.05534
CDKN2A	213	94.8107	4.62039	2.54111	2.14071	1.13519	1.38505	0.407295	0.356036	3.34608	2.98038	7.12733	3.84411	11.8546	8.76319
CDKN2A	215	93.2992	4.6694	2.07187	1.71362	1.09884	1.14779	0.312978	0.306619	2.62462	2.61461	7.63251	3.07154	11.9755	7.9684
CDKN2A	219	93.5528	4.84934	2.38438	1.92907	1.19143	1.27142	0.350506	0.33748	2.84465	2.84806	7.20802	3.40914	11.0009	8.06189
CDKN2A	223	95.7005	3.352	1.26353	0.593142	0.531906	0.524689	0.26277	0.20904	2.15961	1.72052	7.4526	3.21172	14.3008	8.83365
CDKN2A	226	97.2182	0.83596	1.25001	0.650089	0.364174	0.219792	0.284576	0.217003	2.20213	1.6518	6.83202	3.63484	14.2452	9.64396
CDKN2A	232	96.6558	0.163989	1.54916	0.775541	0.349834	0.157908	0.349973	0.242023	3.26828	1.64694	9.60817	2.6243	21.755	7.20953
CDKN2A	254	97.5282	0.986621	1.26116	0.108223	20.9824	3.88461	10.7943	1.50249	12.9495	2.94631	20.181	3.23315	35.9298	6.76409
CDKN2A	258	97.5282	0.986621	1.26116	0.108223	20.9824	3.88461	10.7943	1.50249	12.9495	2.94631	20.181	3.23315	35.9298	6.76409
CDKN2A	261	97.5282	0.986621	1.26116	0.108223	20.9824	3.88461	10.7943	1.50249	12.9495	2.94631	20.181	3.23315	35.9298	6.76409
CDKN2A	279	93.647	1.7227	0.917909	0.172291	6.07459	3.13169	4.76495	2.17185	8.53675	3.73675	10.7846	1.43543	15.6416	4.47214
CDKN2A	282	93.647	1.7227	0.917909	0.172291	6.07459	3.13169	4.76495	2.17185	8.53675	3.73675	10.7846	1.43543	15.6416	4.47214
CDKN2A	285	93.647	1.7227	0.917909	0.172291	6.07459	3.13169	4.76495	2.17185	8.53675	3.73675	10.7846	1.43543	15.6416	4.47214
CDKN2A	324	94.7036	1.33595	0.984292	0.472632	0.877921	0.65304	0.995694	1.24174	0.890552	0.70259	14.142	6.52262	15.9661	1.31185
CDKN2A	328	94.7036	1.33595	0.984292	0.472632	0.877921	0.65304	0.995694	1.24174	0.890552	0.70259	14.142	6.52262	15.9661	1.31185
CDKN2A	330	94.7036	1.33595	0.984292	0.472632	0.877921	0.65304	0.995694	1.24174	0.890552	0.70259	14.142	6.52262	15.9661	1.31185
CDKN2A	335	94.7036	1.33595	0.984292	0.472632	0.877921	0.65304	0.995694	1.24174	0.890552	0.70259	14.142	6.52262	15.9661	1.31185
CDKN2A	356	91.3279	3.06149	10.0678	1.73888	4.22175	1.41602	3.04177	0.767668	5.09814	1.98776	9.26852	3.24919	10.0508	4.78597
CDKN2A	360	91.3279	3.06149	10.0678	1.73888	4.22175	1.41602	3.04177	0.767668	5.09814	1.98776	9.26852	3.24919	10.0508	4.78597
CDKN2A	372	94.2393	0	3.80532	0	5.39668	1.73144	2.11086	0.852759	8.42046	1.43624	11.859	0.80191	19.3294	2.94587
CDKN2A	378	94.9727	0.78405	3.63642	0.18057	12.0733	7.88311	1.68869	1.19856	10.1641	5.51778	9.87007	3.5276	10.1033	10.8121
CDKN2A	388	94.9727	0.78405	3.63642	0.18057	12.0733	7.88311	1.68869	1.19856	10.1641	5.51778	9.87007	3.5276	10.1033	10.8121
CDKN2A	393	95.7376	0.0336515	2.04434	1.52143	15.8245	9.6699	9.0706	6.65536	8.3076	6.90804	6.47176	3.17046	9.81626	14.7822
CDKN2A	403	85.0664	8.62933	0.992108	0.624094	5.50306	8.85011	8.75806	5.79083	20.0122	13.6927	5.08917	2.54987	23.4499	13.5108
CDKN2A	407	85.0664	8.62933	0.992108	0.624094	5.50306	8.85011	8.75806	5.79083	20.0122	13.6927	5.08917	2.54987	23.4499	13.5108
CDKN2A	414	85.0664	8.62933	0.992108	0.624094	5.50306	8.85011	8.75806	5.79083	20.0122	13.6927	5.08917	2.54987	23.4499	13.5108
DNAJC15	-236	75.5286	0	17.2583	0	83.8419	6.64071	83.6276	6.17743	77.7728	5.42329	69.8562	7.87781	69.7793	6.64666
DNAJC15	-181	80.7391	3.76496	10.2721	9.42515	90.9745	5.55104	94.347	1.83206	84.9609	4.27302	98.1225	1.64976	97.9898	1.07743
DNAJC15	-171	80.7391	3.76496	10.2721	9.42515	90.9745	5.55104	94.347	1.83206	84.9609	4.27302	98.1225	1.64976	97.9898	1.07743
DNAJC15	-165	84.2609	0	1.45564	0	86.4377	3.06368	94.9934	1.60722	82.9642	4.38999	99.2385	0.935549	98.6658	0.237474
DNAJC15	167	87.9775	1.2837	20.1558	8.05875	76.0819	3.85198	91.5921	4.8217	56.1071	2.47725	57.7976	5.81736	84.6158	6.21125
DNAJC15	169	87.9066	1.02939	20.9357	6.53105	72.7361	6.31682	90.3958	4.33006	53.513	4.35447	55.956	5.43143	77.6602	11.8124
DNAJC15	180	88.4715	0.755623	17.5565	5.27994	71.0077	6.69068	90.806	3.61858	52.2106	4.4323	56.2308	6.67351	76.5975	15.0963
DNAJC15	240	88.7468	7.31768	8.07495	6.25064	6.82748	6.10652	90.8116	2.63232	5.4046	4.7106	76.8824	4.45279	82.3215	5.63778
DNAJC15	250	88.7468	7.31768	8.07495	6.25064	6.82748	6.10652	90.8116	2.63232	5.4046	4.7106	76.8824	4.45279	82.3215	5.63778
DNAJC15	257	89.3054	6.72045	4.11692	2.01933	2.8663	3.43981	88.7493	6.83479	7.24224	8.29363	75.1274	6.31107	83.7477	4.59373
DNAJC15	269	83.019	0	6.00583	0	4.59075	4.37568	82.5652	9.28462	13.3291	7.78509	70.1587	2.69374	80.7464	3.24706
DNAJC15	289	78.5573	8.48096	5.27937	4.00676	7.46046	6.12954	79.6371	3.98367	15.2355	1.26136	58.6072	4.44736	60.492	3.72882
DNAJC15	298	78.5573	8.48096	5.27937	4.00676	7.46046	6.12954	79.6371	3.98367	15.2355	1.26136	58.6072	4.44736	60.492	3.72882
DNAJC15	339	96.2024	2.37058	3.75916	1.72249	15.3462	4.67876	79.5578	4.82522	20.1802	8.46567	97.7582	1.68754	97.4589	1.79785
DNAJC15	350	96.2024	2.37058	3.75916	1.72249	15.3462	4.67876	79.5578	4.82522	20.1802	8.46567	97.7582	1.68754	97.4589	1.79785
DNAJC15	352	98.4199	0	2.14792	0	14.2374	2.67523	82.11	2.4846	16.3462	12.2384	97.5575	2.8312	97.3216	3.09791
DNAJC15	372	88.4956	0.565396	6.65903	5.34371	4.40674	2.88995	79.5965	13.495	10.5273	3.57342	77.5586	6.69249	86.0868	5.34642
DNAJC15	376	88.4956	0.565396	6.65903	5.34371	4.40674	2.88995	79.5965	13.495	10.5273	3.57342	77.5586	6.69249	86.0868	5.34642
DNAJC15	381	90.833	4.20922	5.07358	5.3837	3.60832	2.86622	84.3541	14.3805	10.3072	3.43698	83.0549	11.6434	89.313	7.49445
DNAJC15	393	96.6236	1.44876	1.77896	1.73555	0.854998	0.496933	98.1973	1.47526	5.41533	3.82305	97.7804	2.00391	98.0758	1.3108
DNAJC15	395	96.6236	1.44876	1.77896	1.73555	0.854998	0.496933	98.1973	1.47526	5.41533	3.82305	97.7804	2.00391	98.0758	1.3108
DNAJC15	398	96.6236	1.44876	1.77896	1.73555	0.854998	0.496933	98.1973	1.47526	5.41533	3.82305	97.7804	2.00391	98.0758	1.3108
DNAJC15	434	87.1688	0.319876	11.9167	0.253677	4.2833	2.58699	91.7305	3.6812	15.0447	6.66218	57.6981	3.32761	78.2148	2.21443
DNAJC15	445	86.3351	1.25754	8.94497	4.39421	3.55451	2.43335	94.0587	4.54401	16.1534	5.62108	68.4214	16.814	84.1424	9.39105
DNAJC15	457	90.4123	6.14107	1.88567	1.19286	1.20251	1.30899	98.8769	0.693035	12.8092	6.05525	90.4992	3.03632	96.5107	1.92163
DNAJC15	467	91.055	4.99003	4.39947	3.83312	1.7207	2.33166	94.7403	7.26154	9.75522	6.62737	92.094	3.44337	96.7906	1.57626
DNAJC15	472	94.2486	2.03988	5.09846	4.62747	1.53259	2.76239	92.7529	8.30713	5.44746	2.0843	93.2071	3.82765	97.1871	1.40555
ESR1	-214	78.8485	4.37354	16.1277	5.24418	10.416	5.24946	77.4406	11.63	76.321	11.1412	77.5753	16.6886	82.8618	14.709
ESR1	-202	82.9396	0	21.0332	0	6.4287	1.84215	79.6397	11.8722	67.0438	1.56881	63.3381	2.34168	70.3091	0.277161
ESR1	-157	87.7852	0.0850875	0.388916	0.22976	15.6392	6.61342	88	14	91.8301	6.345	41.7962	13.3641	47.4675	17.4469
ESR1	-150	87.7852	0.0850875	0.388916	0.22976	15.6392	6.61342	88	14	91.8301	6.345	41.7962	13.3641	47.4675	17.4469
ESR1	-148	87.7852	0.0850875	0.388916	0.22976	15.6392	6.61342	88	14	91.8301	6.345	41.7962	13.3641	47.4675	17.4469
ESR1	-101	90.9484	3.99338	6.29373	7.65249	4.19346	4.26454	91.4774	7.36209	92.5756	3.55503	74.3282	10.4274	86.392	6.01529
ESR1	-97	90.9484	3.99338	6.29373	7.65249	4.19346	4.26454	91.4774	7.36209	92.5756	3.55503	74.3282	10.4274	86.392	6.01529
ESR1	-80	81.1925	4.93067	19.2489	2.78165	7.38122	6.83297	84.7621	12.2042	84.898	6.992	49.4321	19.9577
ESR1	-10	88.2704	0	7.60916	0	12.3651	1.34382	81.3129	9.16141	85.3823	5.83504	56.7268	0.588438	72.8554	10.2977
ESR1	0	88.2704	0	7.60916	0	12.3651	1.34382	81.3129	9.16141	85.3823	5.83504	56.7268	0.588438	72.8554	10.2977
ESR1	138	86.3853	0.479577	3.71612	4.37866	2.25057	1.44812	8.82762	4.50744	79.8843	3.89825	53.61	21.8361	71.2555	16.3384
ESR1	145	86.3853	0.479577	3.71612	4.37866	2.25057	1.44812	8.82762	4.50744	79.8843	3.89825	53.61	21.8361	71.2555	16.3384
ESR1	149	86.3853	0.479577	3.71612	4.37866	2.25057	1.44812	8.82762	4.50744	79.8843	3.89825	53.61	21.8361	71.2555	16.3384
ESR1	172	90.5649	0	0.738521	0	2.18999	1.17525	8.76068	3.32401	96.1902	3.91212	31.9416	23.2276	79.8292	2.43211
ESR1	175	90.5649	0	0.738521	0	2.18999	1.17525	8.76068	3.32401	96.1902	3.91212	31.9416	23.2276	79.8292	2.43211
ESR1	180	90.5649	0	0.738521	0	2.18999	1.17525	8.76068	3.32401	96.1902	3.91212	31.9416	23.2276	79.8292	2.43211
ESR1	184	88.5964	0	0.306787	0	2.43037	2.10177	18.5185		98.5214	0.924168	24.0174	0.867116	69.3652	5.92704
ESR1	193	86.8428	1.87467	1.51396	1.29052	5.67531	4.16315			97.2801	2.19802	29.7659	7.84302	76.7702	9.21304
ESR1	199	86.8428	1.87467	1.51396	1.29052	5.67531	4.16315			97.2801	2.19802	29.7659	7.84302	76.7702	9.21304
ESR1	209	85.0892	0	2.72113	0	8.92026	2.81858			96.0387	2.5119	35.5144	7.18369	84.1752	0.417764
ESR1	233	96.6098	0.713186	0.685087	0.256684	0.663696	0.508697	15.3573	9.40939	97.5719	1.10856	64.5413	18.8004	90.4888	10.7956
ESR1	235	96.843	0.675573	0.706503	0.296385	0.65652	0.559673	16.2421	9.73681	97.6462	1.09645			88.6062	12.0529
ESR1	240	96.4915	0.6342	0.727583	0.243979	0.58012	0.478206	14.3316	9.07699	97.7877	1.18911	68.1937	15.9428	92.1447	9.00972
ESR1	243	96.6098	0.713186	0.685087	0.256684	0.663696	0.508697	15.3573	9.40939	97.5719	1.10856	64.5413	18.8004	90.4888	10.7956
ESR1	252	96.4404	0.301044	0.729167	0.243211	1.13625	1.78244	17.6225	14.2794	98.4827	1.1797	75.6958	6.37457	95.1177	2.68551
ESR1	257	96.5641	0.168801	0.673562	0.258847	1.61843	2.18147	22.9647	17.2603	98.6583	1.11466	75.8275	8.53076	94.8918	3.2509
ESR1	260	96.5641	0.168801	0.673562	0.258847	1.61843	2.18147	22.9647	17.2603	98.6583	1.11466	75.8275	8.53076	94.8918	3.2509
ESR1	325	89.4237	0	4.99938	0	1.10276	0.542815	42.8571		76.9959	2.73334	14.6469	1.23089	50.3605	2.80472
ESR1	333	89.4237	0	4.99938	0	1.10276	0.542815	42.8571		76.9959	2.73334	14.6469	1.23089	50.3605	2.80472
ESR1	349	94.5919	0.797299	0.336458	0.0593735	3.92566	1.54667	36.496	15.3443	96.866	3.09549	9.63435	2.67975	90.2079	2.00467
ESR1	351	94.5919	0.797299	0.336458	0.0593735	3.92566	1.54667	36.496	15.3443	96.866	3.09549	9.63435	2.67975	90.2079	2.00467
ESR1	357	94.5919	0.797299	0.336458	0.0593735	3.92566	1.54667	36.496	15.3443	96.866	3.09549	9.63435	2.67975	90.2079	2.00467
ESR1	444	89.107	0	3.15426	0	16.0434	9.57521	35.4839		93.1615	3.19694			78.7954	6.41764
ESR1	448	89.107	0	3.15426	0	16.0434	9.57521	35.4839		93.1615	3.19694			78.7954	6.41764
FANCF	115	97.3441	1.14098	4.14046	3.0386	1.04304	0.933418	2.54544	2.55592	1.26294	1.04605	9.59475	4.4131	19.7907	5.01165
FANCF	121	96.3979	1.95439	4.96265	2.989	0.854098	0.874834	2.40719	2.31854	1.02456	0.993739	9.81597	3.77574	22.1669	6.68016
FANCF	125	96.3979	1.95439	4.96265	2.989	0.854098	0.874834	2.40719	2.31854	1.02456	0.993739	9.81597	3.77574	22.1669	6.68016
FANCF	128	96.0548	2.16676	3.86588	2.63323	0.731119	0.954784	2.00807	1.20505	0.777179	0.935552	8.56591	3.44611	24.4355	5.85144
FANCF	144	97.4302	0.939351	3.13986	1.12262	0.341637	0.159745	2.22185	1.56029	2.36621	4.7831	18.7594	12.292	11.7519	5.54065
FANCF	146	97.4302	0.939351	3.13986	1.12262	0.341637	0.159745	2.22185	1.56029	2.36621	4.7831	18.7594	12.292	11.7519	5.54065
FANCF	155	96.9658	1.01596	2.88117	0.97365	2.06269	3.38418	2.62857	1.90237	4.7374	5.52075	18.5618	10.2476	11.9117	4.95558
FANCF	167	91.8986	3.32384	2.48466	0.837494	4.0914	2.55959	6.29541	4.33169	4.32243	4.3241	10.524	7.54497	14.2724	3.95226
FANCF	170	91.8986	3.32384	2.48466	0.837494	4.0914	2.55959	6.29541	4.33169	4.32243	4.3241	10.524	7.54497	14.2724	3.95226
FANCF	179	89.8294	1.63769	2.5451	1.04387	3.38471	0.875718	6.34704	4.62781	1.74376	0.918761	6.70273	3.56334	15.2929	3.42618
FANCF	194	87.7645	2.77868	12.5155	6.22635	4.47963	2.04003	19.2524	7.87462	5.98102	4.68428	9.26272	3.77818	11.5011	11.2591
FANCF	198	89.0369	2.90624	9.22892	6.9453	3.37818	2.30469	12.8816	10.7507	5.06244	4.00063	11.3898	4.40718	15.6877	10.8792
FANCF	209	89.1448	2.96375	3.60832	2.33165	2.15324	2.4156	5.93041	6.88794	3.57221	1.61513	13.8178	5.65835	16.2525	9.24905
FANCF	212	91.1346	0.478252	2.06684	0.629595	0.833552	0.457819	1.60722	0.630584	3.86613	1.84592	17.3144	2.03201	22.0516	2.42984
FANCF	241	77.9035	0	2.73272	0	6.46539	1.42658	4.45206	2.6672	8.78737	0.93516	6.63117	2.11572	12.1977	1.01453
FANCF	251	77.9035	0	2.73272	0	6.46539	1.42658	4.45206	2.6672	8.78737	0.93516	6.63117	2.11572	12.1977	1.01453
FANCF	264	76.3806	0	4.33639	0	3.28042	0.598609			16.2476	5.21226	17.199	1.38989	42.5161	19.0691
FANCF	273	76.3806	0	4.33639	0	3.28042	0.598609			16.2476	5.21226	17.199	1.38989	42.5161	19.0691
FANCF	382	87.8439	0	0.255936	0	3.96834	1.24187	1.53531	1.27318	31.4379	9.73148	8.27891	2.36696	17.2963	6.41731
FANCF	387	91.3642	0	0.266483	0	0.668541	0.528766	0.916293	0.395309	15.2711	6.50954	7.39712	0.316962	11.3461	0.67394
FANCF	391	87.8389	0.381019	0.421138	0.17459	2.32746	1.93863	1.70186	1.36766	16.6864	16.4738	5.84658	3.25911	11.1761	7.44032
FANCF	395	89.248	1.80482	0.392317	0.165877	1.33571	1.53897	1.42094	1.20043	13.17	12.4377	5.98033	2.71941	10.0201	5.36524
FANCF	400	88.7189	1.62271	0.423775	0.171973	1.50251	1.67204	1.5471	1.30735	12.6447	13.6383	5.62613	2.96257	9.68855	6.02639
FANCF	403	89.0106	1.79429	0.479721	0.163312	0.680564	0.666107	1.55104	1.37423	6.38034	7.52147	4.74186	2.72284	7.15262	3.42629
FOXO3A	-468	78.3622	0	5.46881	0	3.73739	1.01845	9.2104	10.7895	4.30068	3.411	12.0459	2.12333	21.9701	0.546878
FOXO3A	-459	78.3622	0	5.46881	0	3.73739	1.01845	9.2104	10.7895	4.30068	3.411	12.0459	2.12333	21.9701	0.546878
FOXO3A	-327	86.7401	0.705042	2.24076	1.61307	0.62011	0.550167	2.07701	1.71054	0.789053	1.07584	9.36187	1.03515	24.8336	3.79167
FOXO3A	-319	85.6686	1.67959	3.77105	2.60099	0.491944	0.487432	1.63421	1.56155	0.682732	0.880277	8.31885	1.86362	21.6236	5.70799
FOXO3A	-316	85.6686	1.67959	3.77105	2.60099	0.491944	0.487432	1.63421	1.56155	0.682732	0.880277	8.31885	1.86362	21.6236	5.70799
FOXO3A	-314	82.7133	5.47886	5.88153	4.38341	0.634085	0.543477	1.71073	1.37536	0.70754	0.796904	9.96488	3.58582	22.0021	5.09085
FOXO3A	-303	78.6865	5.1734	9.52229	2.87644	0.64806	0.574282	1.34446	0.906011	0.626027	0.433844	10.5679	5.13261	19.1705	4.83716
FOXO3A	-240	83.2112	2.48528	1.3541	0.604051	2.32539	3.28634	2.88819	1.41497	0.520029	0.520025	4.5738	3.68025	18.127	11.5714
FOXO3A	-233	82.8054	2.24863	1.1248	0.660177	2.11689	2.8449	2.90341	1.25604	0.589682	0.48387	3.9287	3.43314	15.6439	10.9602
FOXO3A	-230	83.2112	2.48528	1.3541	0.604051	2.32539	3.28634	2.88819	1.41497	0.520029	0.520025	4.5738	3.68025	18.127	11.5714
FOXO3A	-228	82.562	2.05947	0.987218	0.650984	1.9918	2.54609	2.91255	1.15396	0.631474	0.456305	3.54165	3.21776	14.154	10.2914
FOXO3A	-226	82.8054	2.24863	1.1248	0.660177	2.11689	2.8449	2.90341	1.25604	0.589682	0.48387	3.9287	3.43314	15.6439	10.9602
FOXO3A	-222	82.8054	2.24863	1.1248	0.660177	2.11689	2.8449	2.90341	1.25604	0.589682	0.48387	3.9287	3.43314	15.6439	10.9602
FOXO3A	-198	78.2224	8.42605	0.227441	0.10404	5.7059	4.06191	3.69464	7.25507	7.43983	7.86583	3.59253	2.72156	9.78886	3.80155
FOXO3A	-192	86.2633	0.169984	0.432167	0.322902	1.51346	1.62072	0.410244	0.191574	1.15772	1.15387	7.89987	2.42234	14.8634	3.40617
FOXO3A	-187	86.2633	0.169984	0.432167	0.322902	1.51346	1.62072	0.410244	0.191574	1.15772	1.15387	7.89987	2.42234	14.8634	3.40617
FOXO3A	-185	86.2633	0.169984	0.432167	0.322902	1.51346	1.62072	0.410244	0.191574	1.15772	1.15387	7.89987	2.42234	14.8634	3.40617
FOXO3A	-179	86.2633	0.169984	0.432167	0.322902	1.51346	1.62072	0.410244	0.191574	1.15772	1.15387	7.89987	2.42234	14.8634	3.40617
FOXO3A	-177	86.2633	0.169984	0.432167	0.322902	1.51346	1.62072	0.410244	0.191574	1.15772	1.15387	7.89987	2.42234	14.8634	3.40617
FOXO3A	-175	86.4223	0	0.734214	0	0.0950486	0.116518	0.36885	0.116365	0.175746	0.168253	9.92732	0.943405	17.4229	1.57996
FOXO3A	-147	89.5283	0	2.7301	0	0.491183	0.398551	1.41162	0.996664	0.744253	0.594568	1.32363	1.40513	8.14506	2.38216
FOXO3A	-143	91.6417	1.58769	1.4992	1.1514	0.418385	0.315134	1.12369	0.743843	0.423683	0.452125	2.68416	2.31573	10.8427	2.61554
FOXO3A	-139	91.8462	1.40801	1.14113	1.17579	0.447402	0.305937	1.08139	0.696889	0.472537	0.471893	3.42237	2.77173	11.7583	2.94564
FOXO3A	-136	91.8462	1.40801	1.14113	1.17579	0.447402	0.305937	1.08139	0.696889	0.472537	0.471893	3.42237	2.77173	11.7583	2.94564
FOXO3A	-134	91.2311	1.77711	1.03959	1.06529	0.404365	0.293524	1.03111	0.691417	0.978511	1.43699	4.92764	4.22178	13.2653	4.2126
FOXO3A	-132	89.9282	4.12971	0.970455	1.10186	0.888196	1.02397	1.55637	1.56804	0.764093	0.870733	4.46406	3.43855	12.303	3.01513
FOXO3A	-128	90.8211	1.86714	0.971896	0.980505	0.375674	0.281347	0.997586	0.68569	1.31583	1.72325	5.93115	4.66043	14.2699	4.57632
FOXO3A	-123	86.6136	6.46789	0.475857	0.544884	3.54525	7.61987	4.73569	8.68679	2.26326	3.3876	7.12681	3.78623	14.5032	2.89003
FOXO3A	-120	84.6606	6.80886	0.318934	0.209364	5.35034	9.7596	6.93352	11.0053	3.34642	4.1134	8.632	3.32027	15.6644	2.92547
FOXO3A	-111	78.7058	3.79552	0.287699	5.92295e-05	10.3174	12.1507	12.9748	13.256	4.8821	5.18678	8.97115	2.30239	14.4297	1.68412
FOXO3A	-108	75.1555	0	0.287644	0	17.9833	13.667	22.4933	12.6998	7.83387	6.17387	9.31147	2.22424	14.3774	0.263193
FOXO3A	-55	80.6389	0	11.478	0	0.427329	0.336772	2.14042	1.11035	0.74747	0.468813	22.1413	1.95156	28.0176	3.12079
FOXO3A	-48	80.6389	0	11.478	0	0.427329	0.336772	2.14042	1.11035	0.74747	0.468813	22.1413	1.95156	28.0176	3.12079
GSTP1	24	98.2246	0.608188	0.408278	0.13965	99.7083	0.181664	68.3875	7.66948	0.31279	0.166792	3.24748	1.1203	12.6269	5.38352
GSTP1	34	96.8858	2.82639	0.60417	0.288637	99.4672	0.80749	57.9786	12.0298	0.921239	0.971469	4.867	3.25231	12.0027	4.67285
GSTP1	36	96.8858	2.82639	0.60417	0.288637	99.4672	0.80749	57.9786	12.0298	0.921239	0.971469	4.867	3.25231	12.0027	4.67285
GSTP1	39	96.8858	2.82639	0.60417	0.288637	99.4672	0.80749	57.9786	12.0298	0.921239	0.971469	4.867	3.25231	12.0027	4.67285
GSTP1	45	96.8858	2.82639	0.60417	0.288637	99.4672	0.80749	57.9786	12.0298	0.921239	0.971469	4.867	3.25231	12.0027	4.67285
GSTP1	59	83.0802	9.01087	18.7423	6.37252	95.5373	2.80061	68.3579	8.91008	1.40252	1.12105	3.8546	3.18883	6.48959	3.4171
GSTP1	69	89.3436	7.67902	10.9149	8.12218	95.7122	2.53244	49.2642	17.2142	1.9168	0.963414	3.48043	2.55628	8.76123	3.11867
GSTP1	73	93.0167	1.65429	7.46775	4.49315	96.1719	2.38781	42.6289	11.6994	1.94013	0.954035	2.72882	2.20713	8.5967	3.50083
GSTP1	76	93.0167	1.65429	7.46775	4.49315	96.1719	2.38781	42.6289	11.6994	1.94013	0.954035	2.72882	2.20713	8.5967	3.50083
GSTP1	80	93.6073	1.90497	6.1808	4.78664	93.0922	6.98901	43.7216	10.7046	1.7064	1.00572	3.10071	2.11011	8.4609	3.14933
GSTP1	90	93.393	2.27786	1.30464	0.715277	83.2172	9.31589	42.7975	6.67713	1.83213	1.00907	4.6658	2.12919	8.75745	3.9573
GSTP1	94	92.9712	2.50978	1.50305	0.725177	79.0736	6.42764	46.0233	3.91543	1.86828	1.16647	4.1771	2.2651	7.58821	3.805
GSTP1	97	92.9712	2.50978	1.50305	0.725177	79.0736	6.42764	46.0233	3.91543	1.86828	1.16647	4.1771	2.2651	7.58821	3.805
GSTP1	109	88.2709	0.0761247	0.553441	0.168952	89.3258	11.4061	48.0335	5.99804	8.36667	6.94843	10.9089	4.84694	21.1155	4.16857
GSTP1	112	88.9234	0.965711	0.506973	0.151248	91.925	9.93452	49.7081	5.45946	6.15723	6.45444	11.2894	3.8116	21.4271	3.2783
GSTP1	120	88.9234	0.965711	0.506973	0.151248	91.925	9.93452	49.7081	5.45946	6.15723	6.45444	11.2894	3.8116	21.4271	3.2783
GSTP1	122	88.9234	0.965711	0.506973	0.151248	91.925	9.93452	49.7081	5.45946	6.15723	6.45444	11.2894	3.8116	21.4271	3.2783
GSTP1	140	95.8441	0.896596	0.438023	0.0869154	98.8319	1.06249	66.0965	9.44936	6.34059	3.64662	5.39176	2.81065	37.739	11.0808
GSTP1	144	95.8441	0.896596	0.438023	0.0869154	98.8319	1.06249	66.0965	9.44936	6.34059	3.64662	5.39176	2.81065	37.739	11.0808
GSTP1	147	95.8441	0.896596	0.438023	0.0869154	98.8319	1.06249	66.0965	9.44936	6.34059	3.64662	5.39176	2.81065	37.739	11.0808
GSTP1	150	95.8441	0.896596	0.438023	0.0869154	98.8319	1.06249	66.0965	9.44936	6.34059	3.64662	5.39176	2.81065	37.739	11.0808
GSTP1	168	94.2021	1.52753	2.00283	1.04814	87.8406	3.68532	49.7209	2.06638	2.35819	1.23953	10.5122	4.34524	21.5475	7.0815
GSTP1	173	94.2021	1.52753	2.00283	1.04814	87.8406	3.68532	49.7209	2.06638	2.35819	1.23953	10.5122	4.34524	21.5475	7.0815
GSTP1	178	94.2021	1.52753	2.00283	1.04814	87.8406	3.68532	49.7209	2.06638	2.35819	1.23953	10.5122	4.34524	21.5475	7.0815
GSTP1	199	82.6636	6.5708	0.607347	0.135735	98.8534	0.860037	66.4859	9.46439	2.2238	2.45401	3.47304	2.07636	9.18666	2.31976
GSTP1	206	79.7274	7.6974	1.57352	1.73225	98.7807	0.879151	65.5619	8.55172	1.79353	2.24138	5.20088	3.67559	10.4033	3.18395
GSTP1	208	79.7274	7.6974	1.57352	1.73225	98.7807	0.879151	65.5619	8.55172	1.79353	2.24138	5.20088	3.67559	10.4033	3.18395
GSTP1	217	79.402	7.16761	1.71524	1.64903	98.9299	0.874229	64.2283	6.39495	0.738328	0.820965	5.62661	4.92498	10.2296	3.83194
GSTP1	228	82.4805	7.3669	3.45975	1.73329	98.8766	0.657197	71.0132	7.57156	1.80104	1.74154	6.56881	4.38458	8.29121	4.69343
GSTP1	231	86.0284	2.65379	2.72744	1.7717	98.5899	1.12381	73.347	6.92197	4.39639	4.60913	5.49605	3.78815	6.46287	2.86648
GSTP1	234	86.0284	2.65379	2.72744	1.7717	98.5899	1.12381	73.347	6.92197	4.39639	4.60913	5.49605	3.78815	6.46287	2.86648
GSTP1	243	84.2167	0.955229	3.48883	2.08043	98.1584	1.40637	72.6444	8.48826	7.11767	5.16434	5.42398	1.56353	5.62946	2.04831
HIC1	-597	88.0818	0	9.7099	0	90.9115	2.01152	20.0162	4.17014	73.4794	2.66426	16.132	1.61637	23.2694	1.15612
HIC1	-587	88.0818	0	9.7099	0	90.9115	2.01152	20.0162	4.17014	73.4794	2.66426	16.132	1.61637	23.2694	1.15612
HIC1	-584	88.0818	0	9.7099	0	90.9115	2.01152	20.0162	4.17014	73.4794	2.66426	16.132	1.61637	23.2694	1.15612
HIC1	-556	84.6639	0	6.28938	0	95.7161	3.62479	7.63042	3.72298	47.0617	6.12238	32.4504	4.22701	14.1799	2.02345
HIC1	-551	84.6639	0	6.28938	0	95.7161	3.62479	7.63042	3.72298	47.0617	6.12238	32.4504	4.22701	14.1799	2.02345
HIC1	-482	88.4918	2.02513	1.49261	0.486819	86.3116	4.83695	21.5662	9.97702	72.3734	8.57251	31.0212	2.93451	30.7408	1.11084
HIC1	-479	88.4918	2.02513	1.49261	0.486819	86.3116	4.83695	21.5662	9.97702	72.3734	8.57251	31.0212	2.93451	30.7408	1.11084
HIC1	-471	88.4918	2.02513	1.49261	0.486819	86.3116	4.83695	21.5662	9.97702	72.3734	8.57251	31.0212	2.93451	30.7408	1.11084
HIC1	-456	93.6535	0.369701	1.00957	0.301819	89.3586	3.74051	13.485	1.55188	53.3125	3.80872	30.3494	1.97884	12.8177	3.04993
HIC1	-447	92.9919	1.02077	0.865875	0.320972	89.9409	3.82742	14.6934	2.50126	59.7728	10.4136	29.5996	2.21568	13.7769	2.99016
HIC1	-445	92.9919	1.02077	0.865875	0.320972	89.9409	3.82742	14.6934	2.50126	59.7728	10.4136	29.5996	2.21568	13.7769	2.99016
HIC1	-435	94.9535	3.09438	1.1627	1.21253	86.9863	7.48989	10.242	5.65571	71.9467	11.2997	34.0703	7.53478	17.7036	4.67023
HIC1	-432	94.524	3.05241	0.515801	0.0670024	89.4144	6.53625	11.0709	6.79977	80.2001	9.35158	37.1446	10.05	22.4968	7.70718
HIC1	-426	95.9059	3.15169	1.25589	1.32863	85.3998	7.89531	7.96111	5.31723	78.3928	7.55212	37.2526	8.28697	20.5001	5.38813
HIC1	-424	95.6295	3.18454	1.10787	1.23821	86.2027	7.8382	8.58307	5.76289	78.7543	7.94908	37.231	8.62838	20.8994	5.92776
HIC1	-422	96.6197	2.75978	1.24022	1.35962	84.977	8.13248	6.45126	4.08676	80.2695	7.86221	39.5138	8.09071	22.2005	5.89238
HIC1	-406	86.5462	6.59659	0.437116	0.134053	88.6719	11.1141	14.1513	5.38831	72.7683	10.6404	31.4894	2.77783	15.6962	5.87822
HIC1	-400	87.8047	7.72345	0.503876	0.155556	87.1638	13.6531	14.2085	5.36978	72.3694	11.0433	32.1459	2.73835	15.0513	6.11324
HIC1	-395	89.4942	5.6132	0.433943	0.138534	82.0784	12.0996	15.1228	4.82477	67.2074	9.39795	30.7349	2.7045	15.5978	5.81434
HIC1	-393	92.0462	1.7314	0.396404	0.141464	79.9507	11.3373	14.2871	4.88686	63.8237	4.5222	31.1463	3.14747	14.6448	5.86402
HIC1	-384	92.4423	1.84484	0.43077	0.148782	75.485	9.36668	16.0942	4.19287	61.6465	1.99594	29.9803	2.55841	15.4994	6.10439
HIC1	-376	86.8316	4.69403	1.02479	0.811386	87.6378	9.69238	25.1959	4.18389	60.6364	2.08827	25.1354	3.36754	21.2906	2.68012
HIC1	-365	85.4239	3.18917	0.981938	0.857199	93.5434	4.50031	28.8332	2.66794	68.0693	9.52203	21.9126	2.21367	14.9951	5.4406
HIC1	-359	90.1043	5.34638	1.45349	0.985007	80.3457	15.293	27.3825	2.89047	68.9069	7.05628	20.4383	2.87107	15.1041	4.67428
HIC1	-351	92.4932	3.07484	1.10551	1.23922	81.3389	12.109	27.8116	2.52293	75.0491	6.03533	19.6526	3.04301	13.7163	4.28291
HIC1	-348	93.4292	2.75041	1.10186	0.934541	72.0696	13.2885	26.0341	3.24514	72.3454	4.07891	18.8918	3.00188	14.2068	3.58109
HIC1	-342	93.271	3.35329	2.67934	3.94595	74.3984	10.4925	25.2335	3.9947	73.889	6.20715	19.1653	3.7113	17.3017	5.91626
HIC1	-338	92.6385	3.96309	3.23491	4.70143	73.6822	10.593	24.2303	4.34994	73.7608	5.84028	19.393	4.20937	18.2783	6.58753
HIC1	-333	91.6097	4.0987	3.95663	5.27903	76.3867	9.66835	24.0821	4.87833	74.6104	6.31437	19.9247	4.53025	19.7859	6.96963
HIC1	-248	86.2974	0.45798	2.15011	1.46605	85.2187	3.67581	63.785	16.2272	73	20	20.5285	3.4785	23.4369	8.5582
HIC1	-239	86.3985	1.33161	0.595684	0.310044	83.9701	5.00747	66.599	15.9594	71.9576	19.0001	20.2469	3.05817	23.7194	8.63219
HIC1	-237	86.1722	0.882307	2.04612	1.30611	84.0688	3.91136	63.8434	14.66	72.4988	14.1731	20.7971	3.34114	26.6219	6.38935
HIC1	-234	86.0782	1.10701	1.96813	1.21629	83.2064	3.97218	63.8799	14.1491	72.4337	7.9108	20.9985	3.37543	29.0107	2.53622
HIC1	-228	87.0852	2.28831	3.15643	2.66709	85.1643	5.98255	65.1049	14.1864	73.9501	8.89089	20.6111	3.37366	28.9004	2.30489
HIC1	-221	91.6181	3.61279	3.25495	3.43809	87.7356	8.38543	70.2091	12.7893	79.4375	9.29113	20.7782	3.12847	27.5057	2.44797
HIC1	-219	91.6181	3.61279	3.25495	3.43809	87.7356	8.38543	70.2091	12.7893	79.4375	9.29113	20.7782	3.12847	27.5057	2.44797
HIC1	-210	93.538	2.44273	2.33334	3.3416	89.3877	7.13797	68.6263	12.3953	83.356	9.81939	18.3863	3.69025	21.4851	5.81576
HIC1	-205	94.3464	2.29893	0.474578	0.387976	88.1849	7.12324	68.125	11.9991	84.5707	9.53829	18.1612	3.92056	19.1604	4.67201
HIC1	-198	91.6074	3.3565	0.375277	0.24614	88.2086	7.30435	72.039	14.9997	86.6707	8.53036	17.4385	3.34703	18.5729	3.94245
HIC1	-189	92.4804	2.57826	0.815506	0.372515	85.8841	8.63068	71.9384	12.706	86.1929	7.90087	16.1728	4.00187	20.9088	5.75753
HIC1	-182	92.5394	3.88881	0.907916	0.229411	83.9089	8.78448	72.0919	15.4247	82.238	10.9992	16.3799	4.39869	22.8148	4.0835
HIC1	-180	93.318	3.65027	0.944051	0.228571	82.8419	8.55598	70.1913	15.0961	80.8862	11.2563	15.8772	4.38254	22.7641	4.34238
HIC1	-178	93.2848	3.37006	0.950267	0.211531	82.7809	7.9617	68.7295	15.2829	79.8295	10.7562	15.1723	4.54787	22.4392	4.18408
HIC1	-174	94.1877	2.71627	0.993461	0.19723	81.5259	7.33767	66.2684	14.3151	78.0763	10.5544	14.4683	4.35622	22.3259	4.44504
HIC1	-171	92.26	5.42277	0.985889	0.183012	81.2785	7.41683	62.8833	16.2209	74.9716	12.647	14.1162	4.3259	21.9365	4.39687
HIC1	-167	92.6618	6.30601	0.963447	0.110799	79.6031	6.0915	58.1579	15.3467	69.2752	10.0385	12.4684	3.2985	20.7055	3.65942
HIC1	-160	89.9315	6.93582	0.930135	0.0539222	78.7496	6.43874	52.5448	14.2867	64.6695	8.488	11.946	3.34929	21.0428	3.26458
HIC1	-156	86.8897	6.62357	0.964013	0.025177	81.1048	6.29646	51.2655	15.929	64.9164	10.3309	11.4732	3.52908	20.0453	3.13437
HIC1	-139	87.6827	7.68764	1.29462	0.883075	82.1081	11.6766	77.9283	11.0876	79.6373	13.1516	19.9971	5.56245	29.5932	5.21123
HIC1	-130	89.9061	7.69155	1.2741	0.75711	78.7164	12.5239	76.7115	10.7692	77.5799	12.4382	19.3164	4.92352	28.0227	5.29984
HIC1	-127	92.7779	1.96514	0.710989	0.239976	77.2508	11.4839	73.1062	9.44919	74.0797	12.7836	16.596	1.65366	26.2095	1.33948
HIC1	-119	93.999	2.52931	1.35612	0.853814	76.326	12.5064	72.0391	9.9138	74.9684	11.4302	18.0347	2.92726	26.6567	4.34884
HIC1	-112	93.9313	2.82787	2.07305	0.91993	79.2934	14.2835	70.4611	11.2942	77.6374	12.0093	19.8536	3.73744	28.7765	6.18287
HIC1	-110	93.9313	2.82787	2.07305	0.91993	79.2934	14.2835	70.4611	11.2942	77.6374	12.0093	19.8536	3.73744	28.7765	6.18287
IGFBP3	-216	90.2741	2.29709	0.722323	0.169573	35.3725	11.7025	0.886902	0.551569	93.3108	3.66721	84.8464	2.48354	10.8946	6.40089
IGFBP3	-209	90.0523	2.03805	5.9656	6.86559	25.6471	15.1354	0.994924	0.542423	96.5851	3.54731	88.4065	7.8504	5.86337	3.88118
IGFBP3	-205	91.0005	1.9556	3.93174	5.81557	25.385	11.7408	0.769554	0.50328	94.9762	4.07048	87.3355	6.0277	9.78984	6.04239
IGFBP3	-201	90.645	2.04203	4.69444	6.30376	25.4833	13.0888	0.854068	0.530091	95.5795	3.96921	87.7371	6.7583	8.31742	5.74286
IGFBP3	-197	91.4848	1.61502	6.07135	6.77601	18.7268	5.48103	0.691323	0.476667	96.0865	4.0864	88.9949	7.31011	9.05337	6.2856
IGFBP3	-171	84.4669	0	3.01819	0	16.6544	5.18887	18.9053	14.5186	94.2127	8.45237	21.2046	16.1906	6.77507	6.13209
IGFBP3	-162	83.9838	0.516495	3.14092	0.131201	11.0824	6.94623	12.4409	10.9693	94.0919	7.97352	13.0674	13.2538	5.76849	4.0378
IGFBP3	-156	83.9838	0.516495	3.14092	0.131201	11.0824	6.94623	12.4409	10.9693	94.0919	7.97352	13.0674	13.2538	5.76849	4.0378
IGFBP3	-150	83.5007	0	3.26365	0	5.51039	1.69297	7.59262	5.19565	93.971	8.76727	4.93032	0.0401049	4.7619	2.69374
IGFBP3	-131	82.3475	0.616826	1.48194	0.967806	2.5747	2.371	5.42251	4.90738	95.3638	4.7314	33.956	2.83309	8.72134	3.14093
IGFBP3	-124	83.6745	2.02099	1.42499	0.776611	1.98199	2.09809	5.06681	4.28228	95.9834	4.6635	29.4718	7.32415	9.61098	4.32187
IGFBP3	-116	87.9127	5.06638	0.979981	0.317683	1.64875	1.71084	3.40152	2.36931	98.0242	3.15048	21.9931	11.9375	8.29301	5.52742
IGFBP3	-110	93.162	4.1332	2.16024	1.78879	1.8463	1.45701	2.86923	2.48529	98.4655	2.76293	13.2353	6.54958	5.2872	5.00951
IGFBP3	-102	93.1555	4.14466	4.23345	3.63297	5.33715	6.16426	2.87198	2.73061	98.719	1.56888	11.2932	5.51606	4.75746	4.53855
IGFBP3	-99	93.1555	4.14466	4.23345	3.63297	5.33715	6.16426	2.87198	2.73061	98.719	1.56888	11.2932	5.51606	4.75746	4.53855
IGFBP3	-94	92.7124	4.75055	5.29387	3.61816	5.91364	7.04679	3.38734	3.11633	98.6971	1.39739	11.8953	6.3838	5.42041	5.13486
IGFBP3	-66	87.527	1.62907	1.69014	0.9292	0.73565	0.48641	0.930968	1.35252	95.847	2.96006	3.53427	1.36399	7.56385	1.81027
IGFBP3	-64	86.2674	0.618335	1.77248	0.602082	0.701922	0.429682	1.58738	1.69465	96.8384	2.30284	3.92856	0.663594	8.34986	2.07275
IGFBP3	-61	87.9468	1.61536	1.66269	1.00634	0.746893	0.50188	0.712165	1.14551	95.5166	3.05923	3.40283	1.4739	7.30184	1.64303
IGFBP3	-56	87.527	1.62907	1.69014	0.9292	0.73565	0.48641	0.930968	1.35252	95.847	2.96006	3.53427	1.36399	7.56385	1.81027
IGFBP3	-51	88.7866	1.29536	1.60779	1.21333	0.769378	0.565475	0.27456	0.251523	94.8557	3.35057	3.13997	1.86712	6.77783	1.30488
IGFBP3	-20	92.0906	2.46823	0.538078	0.365041	5.33675	1.76103	3.37065	4.25812	95.5175	4.81966	3.36302	1.40512	7.23591	4.52839
IGFBP3	-16	90.1526	1.79043	0.670338	0.327455	3.92574	2.60707	2.88449	4.46107	93.9883	5.10002	3.06652	1.47873	8.74268	4.11903
IGFBP3	-13	92.2736	2.70036	0.539032	0.341862	4.81147	2.19717	2.84289	3.56101	96.3956	4.26092	3.72178	1.52344	7.90285	5.16323
IGFBP3	-11	90.7083	2.82146	0.617546	0.316362	3.72077	2.74125	2.35434	3.74332	94.2916	4.94958	3.08243	1.27138	7.97551	4.08201
IGFBP3	-7	91.0657	2.54492	0.724631	0.276729	3.4503	2.62094	1.24319	0.951048	95.3487	4.70761	3.94036	1.69759	10.9371	4.40079
IGFBP3	-2	90.3595	1.53958	2.19047	2.82559	7.77746	9.50993	1.56306	1.55649	95.0946	5.07256	3.99037	2.08025	11.1381	2.86539
IGFBP3	8	88.7954	2.03064	3.28376	3.25845	20.7529	14.8871	2.1424	1.60985	98.3938	1.43376	4.64154	2.17812	9.07802	5.3448
IGFBP3	17	86.2177	3.76687	3.51916	3.07903	29.586	4.3219	2.05425	1.62697	97.3	2.00352	5.23978	2.26803	5.17053	3.00715
IGFBP3	25	83.9852	2.28236	1.43553	0.11237	31.5254	3.96084	1.11595	0.363455	96.1078	1.18254	5.26553	1.99491	3.48518	1.89339
MLH1	-515	84.0785	1.22015	1.43155	1.22976	7.63863	9.98792	14.8793	7.5095	4.19483	3.73239	7.14331	2.85144	19.3707	7.09855
MLH1	-506	82.594	2.39898	1.15031	1.06534	7.36739	8.32175	21.8537	17.2257	4.47133	3.20403	5.10486	3.90174	16.5613	7.19581
MLH1	-498	78.5347	6.21844	0.729802	0.455331	10.2002	9.70115	24.59	18.7348	7.10106	5.11828	4.73456	3.78026	13.9447	3.96205
MLH1	-492	75.1921	4.73911	0.954094	0.391557	10.0424	6.59625			7.65118	5.9399	3.74009	4.06578	13.6926	4.53198
MLH1	-478	96.6824	0.431291	0.987698	0.818189	1.23856	1.29092	4.12129	3.83843	1.62636	1.3996	7.33327	2.28541	14.4509	3.94074
MLH1	-476	96.6824	0.431291	0.987698	0.818189	1.23856	1.29092	4.12129	3.83843	1.62636	1.3996	7.33327	2.28541	14.4509	3.94074
MLH1	-474	96.3481	0.858168	0.927503	0.75625	1.87948	2.23842	5.46951	5.65819	2.03068	1.57739	7.22161	2.29289	15.5011	4.36112
MLH1	-470	96.3481	0.858168	0.927503	0.75625	1.87948	2.23842	5.46951	5.65819	2.03068	1.57739	7.22161	2.29289	15.5011	4.36112
MLH1	-467	96.3481	0.858168	0.927503	0.75625	1.87948	2.23842	5.46951	5.65819	2.03068	1.57739	7.22161	2.29289	15.5011	4.36112
MLH1	-463	96.1498	0.999002	0.795918	0.665059	2.09969	2.63099	5.28301	6.25751	2.35686	1.74099	7.05051	2.21335	15.8702	4.26054
MLH1	-453	92.0229	2.8374	0.469453	0.167921	5.54875	3.10661	14.4577	8.53464	9.1052	7.8384	3.58217	3.83657	24.4915	6.75771
MLH1	-449	87.9283	1.53989	2.11813	1.93043	8.13268	7.8894			12.5607	6.44979	4.18115	4.61028	26.0445	6.54353
MLH1	-440	87.0261	1.81245	3.20205	2.22145	4.89784	6.24654	7.7984	3.33038	7.75927	7.3376	5.73769	4.50005	24.2099	6.1306
MLH1	-428	88.9665	4.00337	3.13196	2.39246	1.48492	0.874941	5.10957	3.65261	1.23375	1.04269	6.48823	3.59193	17.6289	4.77999
MLH1	-420	94.2248	5.05206	2.82444	2.41339	0.775898	0.848447	2.38305	3.19992	0.69904	0.790007	4.68089	3.07401	15.803	3.70302
MLH1	-413	97.1408	2.09484	1.72727	1.99634	0.606024	0.639484	1.65004	1.41642	0.852902	1.15329	4.0706	2.14816	14.9345	2.62725
MLH1	-410	96.8877	2.21531	2.03815	2.0528	0.605758	0.658836	1.51473	1.49378	0.854823	1.24772	3.80732	2.2131	14.6114	2.56166
MLH1	-408	98.09	0.560778	1.60708	2.06634	0.489443	0.50483	1.63435	1.39666	0.87511	1.16209	4.28081	1.99384	15.24	2.45008
MLH1	-404	97.4013	1.52792	2.02546	1.98261	0.526433	0.572031	1.4162	1.36844	0.850675	1.16628	4.61161	2.45914	15.3076	2.56102
MLH1	-402	97.4013	1.52792	2.02546	1.98261	0.526433	0.572031	1.4162	1.36844	0.850675	1.16628	4.61161	2.45914	15.3076	2.56102
MLH1	-392	91.4723	7.50942	3.98471	2.89095	2.54566	3.17747	3.27027	2.58545	1.72094	1.52635	7.67633	4.08644	18.7921	5.56751
MLH1	-381	87.9404	6.77096	5.25784	2.75246	3.41234	3.62624	3.177	3.03384	1.31322	1.03425	9.27304	3.89392	20.8967	5.62474
MLH1	-249	81.9923	0	6.78439	0	20.4374	7.14572			34.7826		17.062	1.20643	35.4737	3.05578
MLH1	-224	81.4488	0	4.62234	0	15.9091	3.21412			15.7407		10.8923	7.04334	23.2206	7.99297
MLH1	-212	81.4488	0	4.62234	0	15.9091	3.21412			15.7407		10.8923	7.04334	23.2206	7.99297
MLH1	-168	80.9972	0	15.2073	0	17.5258		21.3027	4.8458	30.7692		14.5753	2.01904	28.808	2.19456
MLH1	-161	80.9972	0	15.2073	0	17.5258		21.3027	4.8458	30.7692		14.5753	2.01904	28.808	2.19456
MLH1	-129	83.9167	0	0.945981	0	10.9745	7.66354	28.588	3.76469	17.3913		7.3649	1.19677	25.0026	1.75203
MLH1	-123	83.9167	0	0.945981	0	10.9745	7.66354	28.588	3.76469	17.3913		7.3649	1.19677	25.0026	1.75203
MSH2	-39	99.0584	0.673509	1.6068	1.49838	0.49203	0.51358	0.926572	0.74615	0.706516	0.81466	3.51543	0.847209	4.02446	3.84892
MSH2	-37	99.0584	0.673509	1.6068	1.49838	0.49203	0.51358	0.926572	0.74615	0.706516	0.81466	3.51543	0.847209	4.02446	3.84892
MSH2	-31	97.1946	2.39713	0.996162	1.22847	0.391151	0.408092	0.932509	0.72816	0.523772	0.640394	2.4358	1.55448	3.47356	3.20955
MSH2	-23	96.0362	2.12421	0.563673	0.415381	0.261869	0.224525	0.890238	0.715875	0.502716	0.648902	2.02342	1.71743	4.07559	3.73845
MSH2	-21	96.0362	2.12421	0.563673	0.415381	0.261869	0.224525	0.890238	0.715875	0.502716	0.648902	2.02342	1.71743	4.07559	3.73845
MSH2	-19	95.3308	1.99556	0.385523	0.311113	0.290273	0.249501	0.938446	0.742846	0.341029	0.347789	1.35617	1.34198	2.92265	2.66836
MSH2	-10	96.6818	0.0227411	0.175674	0.033452	0.210311	0.206759	0.666581	0.468121	0.266765	0.32586	0.661458	0.637042	1.51163	0.701068
MSH2	21	99.708	0	7.64735	0	0.406772	0.336075	0.599494	0.478478	1.10775	0.739313	5.28986	2.76694	7.36008	0.264581
MSH2	25	99.708	0	7.64735	0	0.406772	0.336075	0.599494	0.478478	1.10775	0.739313	5.28986	2.76694	7.36008	0.264581
MSH2	27	99.708	0	7.64735	0	0.406772	0.336075	0.599494	0.478478	1.10775	0.739313	5.28986	2.76694	7.36008	0.264581
MSH2	40	89.7876	3.97144	6.34315	4.88331	1.4234	1.28067	1.79157	1.0465	0.972382	0.620517	7.04075	1.43767	9.69503	1.3438
MSH2	42	89.7876	3.97144	6.34315	4.88331	1.4234	1.28067	1.79157	1.0465	0.972382	0.620517	7.04075	1.43767	9.69503	1.3438
MSH2	63	91.1052	0.404228	2.60342	0.246141	0.424991	0.246512	1.69169	0.988141	0.315882	0.434359	7.16438	3.08187	5.52586	0.689987
MSH2	65	91.1052	0.404228	2.60342	0.246141	0.424991	0.246512	1.69169	0.988141	0.315882	0.434359	7.16438	3.08187	5.52586	0.689987
MSH2	117	94.9802	3.25167	1.30018	1.1604	1.82234	1.80156	0.951354	0.896176	1.50233	1.47102	3.80743	3.4512	4.94864	3.29584
MSH2	120	96.3803	3.31747	0.976326	1.04197	1.24364	1.67255	0.660945	0.83575	1.2108	1.29853	2.92458	3.00379	4.77721	2.56846
MSH2	126	96.837	2.93465	0.731593	0.989286	0.993586	1.49947	0.953168	1.44476	0.897782	1.2081	2.58481	2.80399	3.46271	2.90413
MSH2	130	98.7943	0.570502	0.290659	0.0560829	0.126157	0.0873681	0.123104	0.13519	0.482843	0.549391	1.106	0.178243	3.71739	1.23641
MSH2	133	98.663	0.344933	0.199232	0.104888	0.158595	0.0647365	0.684851	1.54682	0.332288	0.401174	1.26798	1.16881	2.43749	1.61593
MSH2	137	98.6475	0.426012	0.217343	0.10173	0.155474	0.0723174	0.549786	1.37762	0.351812	0.430936	1.22087	1.04389	2.66785	1.63287
MSH2	144	98.6939	0.0198818	0.163011	0.108269	0.164836	0.0499634	0.954982	1.91564	0.293239	0.358121	1.3622	1.56482	1.97677	1.71135
MSH2	158	77.774	0	10.0805	0	21.0608	8.96659	12.4493	5.05367	14.461	2.45777			29.8266	2.4782
MSH2	185	93.4423	0	16.0434	0	2.28652	1.62907	2.91047	2.46386	2.3565	1.99757	10.8027	0.0201966	14.9832	0.986364
MSH2	187	93.4423	0	16.0434	0	2.28652	1.62907	2.91047	2.46386	2.3565	1.99757	10.8027	0.0201966	14.9832	0.986364
PLAU	-183	95.4145	0.219649	2.27749	0.674977	99.0116	0.363662	11.7147	10.7403	8.97658	6.60927	8.15107	5.62392	16.2854	4.78189
PLAU	-173	95.4145	0.219649	2.27749	0.674977	99.0116	0.363662	11.7147	10.7403	8.97658	6.60927	8.15107	5.62392	16.2854	4.78189
PLAU	-171	95.4145	0.219649	2.27749	0.674977	99.0116	0.363662	11.7147	10.7403	8.97658	6.60927	8.15107	5.62392	16.2854	4.78189
PLAU	-148	98.2595	0.559146	1.1826	0.327808	72.2641	11.0335	1.7529	1.2044	0.312687	0.377334	48.4175	3.41978	20.549	4.17749
PLAU	-143	96.16	2.20764	0.855709	0.413418	70.863	8.20238	1.44231	0.938764	0.26698	0.286712	35.1091	14.9127	19.9563	3.07079
PLAU	-135	95.6345	2.33257	0.848958	0.482562	67.039	5.23252	1.02009	0.531362	0.200218	0.144962	31.5881	15.8552	19.4133	3.09818
PLAU	-133	95.6345	2.33257	0.848958	0.482562	67.039	5.23252	1.02009	0.531362	0.200218	0.144962	31.5881	15.8552	19.4133	3.09818
PLAU	-126	93.7602	0.481738	0.594512	0.136643	71.7109	4.75076	1.24661	0.570845	0.26335	0.222679	17.9391	7.56603	17.6454	3.38541
PLAU	-121	93.1595	0	0.725894	0	76.2087	0.653582	1.4764	0.762898	0.347503	0.316221	10.2156	1.59049	14.2089	3.62575
PLAU	-114	93.1595	0	0.725894	0	76.2087	0.653582	1.4764	0.762898	0.347503	0.316221	10.2156	1.59049	14.2089	3.62575
PLAU	-91	91.1262	0	2.7113	0	61.6485	1.31992	2.32577	1.09279	4.7975	0.668029	12.453	2.06485	23.2074	3.23214
PLAU	-87	91.1262	0	2.7113	0	61.6485	1.31992	2.32577	1.09279	4.7975	0.668029	12.453	2.06485	23.2074	3.23214
PLAU	-72	94.8221	0	7.44345	0	51.0545	3.87333	2.54065	0.539878	12.3467	2.17855	9.49421	4.2911	26.6323	1.2941
PLAU	-69	94.8221	0	7.44345	0	51.0545	3.87333	2.54065	0.539878	12.3467	2.17855	9.49421	4.2911	26.6323	1.2941
PLAU	-66	94.8221	0	7.44345	0	51.0545	3.87333	2.54065	0.539878	12.3467	2.17855	9.49421	4.2911	26.6323	1.2941
PLAU	-61	94.8221	0	7.44345	0	51.0545	3.87333	2.54065	0.539878	12.3467	2.17855	9.49421	4.2911	26.6323	1.2941
PLAU	-40	96.7528	0.89393	0.326214	0.163601	62.6853	4.43961	0.825221	0.701452	0.422915	0.359039	4.16403	1.98767	12.7821	2.74488
PLAU	-37	96.7528	0.89393	0.326214	0.163601	62.6853	4.43961	0.825221	0.701452	0.422915	0.359039	4.16403	1.98767	12.7821	2.74488
PLAU	-35	96.7528	0.89393	0.326214	0.163601	62.6853	4.43961	0.825221	0.701452	0.422915	0.359039	4.16403	1.98767	12.7821	2.74488
PLAU	-30	96.7318	0.795447	0.617956	0.616039	65.9916	7.92177	2.19104	3.94709	0.812755	1.01418	5.41076	4.17685	13.3147	3.51958
PLAU	-18	95.5602	1.16256	1.6308	0.164772	76.9163	3.10042	5.34578	5.32072	1.88234	1.36149	10.1758	4.53126	13.0372	4.83993
PLAU	-11	95.5602	1.16256	1.6308	0.164772	76.9163	3.10042	5.34578	5.32072	1.88234	1.36149	10.1758	4.53126	13.0372	4.83993
PLAU	-3	94.4727	0	1.47667	0	74.616	0.961652	3.03726	2.31966	1.39256	1.3669	7.57143	0.606092	10.6297	2.09944
PLAU	26	96.0298	0.379239	0.671094	0.0952346	76.0612	12.4369	3.31772	2.44935	5.14686	4.91771	7.80971	3.00938	15.1158	2.92041
PLAU	31	94.8179	2.19209	4.76432	7.32265	69.1599	16.3514	2.78589	2.26091	4.55164	4.35518	8.79477	3.32553	18.562	6.81953
PLAU	34	94.8179	2.19209	4.76432	7.32265	69.1599	16.3514	2.78589	2.26091	4.55164	4.35518	8.79477	3.32553	18.562	6.81953
PLAU	41	92.5727	4.1803	7.56805	7.32789	66.1347	12.1183	4.81315	7.25514	2.67863	1.017	11.5383	5.67198	21.9422	7.53242
PLAU	52	89.296	2.06858	9.97805	6.92697	70.5294	16.497	5.81221	8.15334	1.95569	1.15859	15.8328	7.28357	23.2554	8.59965
PLAU	61	90.8372	3.07463	4.56165	4.38799	75.685	6.6881	4.44981	7.38068	1.11445	0.972043	13.7832	7.20422	19.9649	6.48222
PLAU	71	92.263	2.00498	2.15337	0.97358	74.1989	7.07613	1.97365	2.03324	0.764505	0.621327	11.9721	7.54139	17.1711	4.40581
PLAU	73	93.3215	1.57334	2.67823	0.738248	69.8038	3.16784	0.909455	0.496668	0.67836	0.5056	9.69228	2.76995	19.497	2.33042
PLAU	88	88.0692	6.27799	1.24092	0.195454	66.2029	5.70012	1.41204	1.64039	0.653947	0.536069	7.12041	4.4946	17.6849	3.82372
PLAU	93	92.1931	6.05167	1.23691	0.327094	61.4583	6.64949	1.37394	1.41528	1.47211	1.8488	9.88343	9.04322	22.1175	6.41102
PLAU	101	95.5253	1.22047	1.17464	0.359125	58.7066	4.38939	1.19642	1.06508	1.64159	2.10784	9.7551	10.5007	22.5447	7.40193
PLAU	104	95.5253	1.22047	1.17464	0.359125	58.7066	4.38939	1.19642	1.06508	1.64159	2.10784	9.7551	10.5007	22.5447	7.40193
PLAU	117	79.0971	0	19.2257	0	86.4079	4.93189	5.54017		16.9432	8.15241	8.97625	4.12334	27.9846	2.74527
PLAU	121	79.0971	0	19.2257	0	86.4079	4.93189	5.54017		16.9432	8.15241	8.97625	4.12334	27.9846	2.74527
PLAU	166	96.6653	0	12.3281	0	71.814	3.54313	2.33236	2.46487	0.686727	0.248892	13.1738	10.2309	14.1209	1.73126
PLAU	169	96.6653	0	12.3281	0	71.814	3.54313	2.33236	2.46487	0.686727	0.248892	13.1738	10.2309	14.1209	1.73126
PLAU	177	92.6625	4.27921	9.11411	3.43585	79.6088	8.72965	3.97329	3.07663	1.82498	1.56671	9.16885	7.51472	13.0925	1.74474
PLAU	188	92.6625	4.27921	9.11411	3.43585	79.6088	8.72965	3.97329	3.07663	1.82498	1.56671	9.16885	7.51472	13.0925	1.74474
PLAU	193	85.0937	3.81222	6.21649	0.338161	77.5191	10.8103	4.2424	2.57564	3.69285	1.74959	9.84477	5.47139	16.3124	4.78784
PLAU	198	88.189	0.503194	3.27868	2.80249	70.3105	18.3179	3.16708	3.27119	1.64194	1.71632	7.61812	2.88928	12.1411	0.862528
PLAU	202	84.483	4.36531	4.58743	2.87353	63.073	7.21749	2.16321	1.41144	3.11753	2.38189	10.0587	6.97029	17.9944	4.02856
PLAU	209	87.6246	3.39414	1.94981	2.36066	59.1752	7.39595	1.52969	1.45186	1.41672	1.91948	9.5114	4.77319	15.003	3.60298
PLAU	211	87.6012	3.81959	2.27296	2.54987	60.6647	7.57243	1.73212	1.55491	1.69074	2.06517	9.37115	5.39703	15.6993	3.71545
PLAU	218	89.6257	1.41759	0.853015	0.260646	58.3413	7.22577	1.35264	1.49127	0.78017	1.11345	7.65296	5.12761	14.0788	2.59487
PLAU	232	82.7465	1.42126	1.29257	0.890408	74.4171	8.64425	10.3133	8.36129	5.27299	3.44287	13.2053	3.4118	19.9958	3.70752
PLAU	239	82.7465	1.42126	1.29257	0.890408	74.4171	8.64425	10.3133	8.36129	5.27299	3.44287	13.2053	3.4118	19.9958	3.70752
PLAU	270	89.6184	0.799929	18.9733	3.10238	81.5877	1.56632	6.59339	2.46362	3.26708	2.45617	23.2429	3.27469	26.4873	4.71249
PLAU	272	89.6184	0.799929	18.9733	3.10238	81.5877	1.56632	6.59339	2.46362	3.26708	2.45617	23.2429	3.27469	26.4873	4.71249
PLAU	287	90.575	7.5493	14.4112	14.7183	80.6704	5.47908	9.86124	10.2952	2.25484	3.06017	12.8234	11.613	13.3237	9.53437
PLAU	296	89.4709	6.23918	12.8128	11.9762	76.8619	7.16892	7.81565	8.76375	1.9641	2.49906	11.4689	9.28128	11.8635	7.73066
PLAU	300	92.4498	5.54516	5.12981	4.79608	72.6174	4.02505	3.09403	1.06267	1.02837	0.556792	5.91597	3.54713	7.28412	2.02576
PLAU	361	94.388	2.16874	3.53857	4.23305	91.4829	1.68779	10.1333	5.17185	4.63468	3.47337	8.64217	5.2628	8.99224	5.4427
PLAU	364	94.1522	2.29668	4.07769	5.02895	92.4286	1.11174	11.205	5.62928	11.1123	14.3586	9.08052	4.85924	9.58093	5.3945
PLAU	371	93.1824	2.29551	6.78608	4.45017	90.0902	3.1787	9.38862	7.13929	7.28197	10.9009	7.09467	3.96625	8.05285	3.99818
PLAU	376	91.9768	1.77295	10.0336	0.692366	88.6974	3.74779	8.2716	9.69209	9.92925	14.8697	5.54717	1.07893	7.11346	1.85124
PLAU	382	91.9768	1.77295	10.0336	0.692366	88.6974	3.74779	8.2716	9.69209	9.92925	14.8697	5.54717	1.07893	7.11346	1.85124
PLAU	421	90.155	0	3.36069	0	73.3968	1.3914	1.12282	0.402693	0.42821	0.194987	9.41184	1.22306	12.0371	1.57365
PLAU	430	89.7567	0.425801	2.27406	1.16165	72.1951	2.18959	5.1948	5.13298	2.53614	2.80694	6.68891	3.35931	10.8788	4.27172
PLAU	436	89.7567	0.425801	2.27406	1.16165	72.1951	2.18959	5.1948	5.13298	2.53614	2.80694	6.68891	3.35931	10.8788	4.27172
PTEN	269	91.7126	1.57397	7.68222	6.16756	7.07806	9.46393	13.3613	8.65507	7.88888	7.4396	11.4617	6.53895	17.2138	5.41805
PTEN	273	91.7126	1.57397	7.68222	6.16756	7.07806	9.46393	13.3613	8.65507	7.88888	7.4396	11.4617	6.53895	17.2138	5.41805
PTEN	334	96.7471	0.886633	0.837241	0.571129	1.32012	0.995814	3.38226	1.45471	3.44498	1.69631	4.36402	1.21429	7.9188	2.21754
PTEN	338	94.5561	3.22881	0.550263	0.264336	0.763747	0.411822	1.78891	0.88879	5.48446	3.39616	6.37793	3.59291	11.8541	6.15087
PTEN	341	96.4706	0.816707	1.01532	0.526085	1.48626	1.02271	3.75125	1.43341	3.58425	1.54005	4.68755	1.07491	8.3003	1.93701
PTEN	343	94.1415	2.75836	0.817384	0.390694	1.01296	0.76009	2.3424	1.60018	5.69336	3.04805	6.86321	2.9148	12.4263	5.118
PTEN	349	95.01	2.66151	0.824003	0.456023	1.11535	0.855749	2.68902	1.63748	4.9439	2.91129	6.03015	2.83817	10.9238	5.02285
PTEN	353	94.5561	3.22881	0.550263	0.264336	0.763747	0.411822	1.78891	0.88879	5.48446	3.39616	6.37793	3.59291	11.8541	6.15087
PTEN	406	98.3437	0.063468	2.58065	2.24946	10.544	7.40436	6.3088	1.42737	17.9017	1.6306	7.83267	0.840697	15.9803	8.45994
PTEN	409	98.2843	0	4.68483	0	17.3947	1.57113	7.40242	0.393625	17.3841	1.30305	8.54312	0.115379	22.5595	4.13129
PTEN	411	98.3635	0.0584624	1.87926	2.07205	8.26036	6.80794	5.94427	1.40389	18.0743	1.67063	7.59585	0.75912	13.7872	7.70618
PTEN	414	98.3437	0.063468	2.58065	2.24946	10.544	7.40436	6.3088	1.42737	17.9017	1.6306	7.83267	0.840697	15.9803	8.45994
PTEN	417	98.3437	0.063468	2.58065	2.24946	10.544	7.40436	6.3088	1.42737	17.9017	1.6306	7.83267	0.840697	15.9803	8.45994
PTEN	426	96.7346	1.15128	2.03188	1.95964	14.0564	3.60375	5.42177	1.59312	11.3708	4.61875	8.44379	1.75616	18.5158	6.50165
PTEN	435	94.4772	2.19348	1.22444	0.767438	13.3344	3.84963	4.30267	0.656976	8.59024	1.54551	8.83038	2.33581	15.1507	5.77756
PTEN	438	94.4772	2.19348	1.22444	0.767438	13.3344	3.84963	4.30267	0.656976	8.59024	1.54551	8.83038	2.33581	15.1507	5.77756
PTEN	442	94.0206	2.04829	1.63512	0.98571	11.2018	5.10143	3.76303	1.17449	7.30629	2.71986	9.55954	2.52349	14.453	5.14084
PTEN	453	92.0814	0.608725	2.56485	0.323203	10.0164	6.53892	3.09462	1.17275	6.24846	3.39015	10.7249	2.47205	12.412	1.46465
PTEN	467	95.6134	0.491242	1.16041	0.782382	4.61684	5.24198	17.0138	12.0276	4.86404	2.43835	9.18731	2.29502	13.9086	4.15253
PTEN	472	96.6673	1.20253	1.11673	0.53834	2.6366	4.13394	9.63689	11.217	2.85275	2.66385	8.07931	2.12636	11.4814	4.3241
PTEN	482	95.6116	1.66871	0.548382	0.236078	2.846	4.81467	5.84215	6.90848	2.62037	3.02476	7.50018	3.95765	8.94067	4.50378
PTEN	484	96.87	1.8125	1.03142	0.103141	0.621853	0.374612	2.05572	0.782669	0.779234	0.183103	6.1515	2.11661	8.63366	2.8283
PTEN	488	96.4743	1.63375	0.848441	0.391511	0.722548	0.685519	1.8335	1.02052	0.802731	0.431929	6.47988	2.67162	7.02211	4.04752
PTEN	491	95.9615	2.06854	1.11168	0.619776	0.639499	0.591858	1.61304	0.819683	0.738136	0.378392	6.45034	3.14335	7.55052	3.26831
PTEN	499	94.5882	1.62482	1.05044	0.707698	0.924014	1.0598	1.8748	1.91989	0.892065	0.760901	5.85172	3.4106	5.54405	3.73687
PTEN	501	93.722	1.06723	1.14367	0.774689	1.0138	1.17127	1.88882	2.14758	0.943692	0.85499	5.48152	3.73307	5.88333	3.43472
PTEN	507	93.8075	1.23339	1.23659	0.883575	1.19045	1.31465	2.10552	2.46067	1.08148	0.949734	6.35128	3.95	5.52737	3.96676
RAB6C	-30	79.0829	4.82736	11.3261	1.08271	5.57496	5.21654	85.4018	5.9274	86.6893	4.82484	29.1197	2.49743	51.7412	4.63626
RAB6C	-20	82.5982	6.46458	10.4296	1.58103	4.58666	4.4345	88.188	6.91115	90.4884	6.87848	29.0545	2.18988	55.7281	7.18989
RAB6C	-2	91.7689	2.8332	3.26538	3.96859	3.40944	1.83211	95.595	3.96314	98.6858	1.26081			82.9237	15.3796
RAB6C	0	92.839	2.94754	0.579789	0.146201	3.80913	2.09434	96.5124	2.9135	98.9855	0.777387	72.0745	12.1245	92.5346	4.86474
RAB6C	21	95.5088	0.337515	2.08242	2.21792	8.44156	2.18965	69.6399	7.65182	78.0369	10.4458	81.7438	8.17862	93.0263	4.35854
RAB6C	24	95.5088	0.337515	2.08242	2.21792	8.44156	2.18965	69.6399	7.65182	78.0369	10.4458	81.7438	8.17862	93.0263	4.35854
RAB6C	27	95.5088	0.337515	2.08242	2.21792	8.44156	2.18965	69.6399	7.65182	78.0369	10.4458	81.7438	8.17862	93.0263	4.35854
RAB6C	30	95.5088	0.337515	2.08242	2.21792	8.44156	2.18965	69.6399	7.65182	78.0369	10.4458	81.7438	8.17862	93.0263	4.35854
RAB6C	43	96.487	1.22454	12.1834	5.80243	1.00245	0.94885	99.0206	1.07406	99.6458	0.237487	70.3508	17.3342	94.4323	6.11355
RAB6C	48	95.3416	0	6.75572	0	0.517294	0.377717	99.0352	1.49856	99.7057	0.326195	55.9485	1.53661	89.157	0.885053
RAB6C	51	96.8689	1.12797	13.9926	5.34481	1.16417	0.996407	99.0158	0.92502	99.6259	0.202549	75.1516	15.7946	96.1907	5.46371
RAB6C	53	96.487	1.22454	12.1834	5.80243	1.00245	0.94885	99.0206	1.07406	99.6458	0.237487	70.3508	17.3342	94.4323	6.11355
RAB6C	55	89.6386	8.5458	10.4966	7.60575	5.0149	6.09367	94.4186	5.01847	98.5615	1.73454	87.9554	7.56486	98.2728	1.69047
RAB6C	67	81.6448	0	3.38203	0	8.5422	7.22043	89.8312	1.48358	97.5371	2.0508	91.1576	7.83001	96.8381	0.556768
RAB6C	127	86.0917	1.13835	5.17801	3.79528	2.08374	0.785281	91.2059	3.66488	74.6656	3.65581	28.7157	7.00655	63.9399	9.67742
RAB6C	133	86.0917	1.13835	5.17801	3.79528	2.08374	0.785281	91.2059	3.66488	74.6656	3.65581	28.7157	7.00655	63.9399	9.67742
RAB6C	216	87.7088	0	3.59717	0	1.5647	0.827551	90.1388	5.04925	95.2194	1.10089	50.4405	0.772151	72.4502	3.32005
RAB6C	218	90.138	0	3.30054	0	0.950104	0.746115	83.6086	6.63184	91.3199	1.72365	45.3566	9.78087	70.2638	6.80618
RAB6C	225	88.8417	1.17605	3.32677	0.331343	2.44382	2.17925	87.4356	6.24169	93.9573	2.52529	45.5894	8.47103	67.9838	7.85921
RAB6C	230	89.2193	1.12421	3.23664	0.338024	2.73686	2.43199	86.5346	6.52913	93.5366	2.75557	43.9723	9.36969	66.495	8.58079
RAB6C	236	90.0977	1.8429	2.70454	0.99489	2.97818	2.19023	89.1233	7.32491	94.3817	2.81777			74.0206	15.7264
RAB6C	248	95.9208	2.35512	0.716604	0.335577	10.8584	6.4883	91.2067	4.51176	93.0151	3.30225	93.7988	1.79318	96.7245	2.48914
RAB6C	255	96.3526	2.15966	0.655464	0.307481	11.8326	6.08234	90.6399	4.03479	93.0679	3.0602	92.6766	2.91903	95.7461	2.94098
RAB6C	258	96.3526	2.15966	0.655464	0.307481	11.8326	6.08234	90.6399	4.03479	93.0679	3.0602	92.6766	2.91903	95.7461	2.94098
RAB6C	261	97.5591	0.0921464	0.504538	0.171835	14.5427	4.2455	88.5567	1.4035	91.7848	2.33865	92.1627	3.2574	95.4624	3.30902
RAB6C	352	88.514	4.48353	2.054	1.51688	6.95971	6.60561	92.2255	7.672	96.2356	2.81289	46.5916	19.395	78.6202	15.4633
RAB6C	355	89.3171	3.44695	2.6391	2.55588	5.75945	4.26235	86.2772	14.215	94.9323	4.88117	46.4986	19.6351	78.8233	15.4293
RAB6C	387	76.9152	3.13604	4.61373	1.32607	4.84521	3.13146	86.335	9.39255	97.3824	1.52747	43.2052	16.7222	72.6958	7.87864
RAB6C	428	86.6291	0.660467	9.92562	1.06025	1.10627	0.712333	97.8982	0.714734	98.4125	1.61076	84.9448	7.69821	90.8371	4.31532
RAB6C	431	86.6291	0.660467	9.92562	1.06025	1.10627	0.712333	97.8982	0.714734	98.4125	1.61076	84.9448	7.69821	90.8371	4.31532
RAB6C	458	98.059	1.08412	0.44218	0.163829	32.9161	6.46878	97.5873	2.316	99.4028	0.942725	97.9788	1.38624	96.8004	2.3624
RAB6C	460	98.059	1.08412	0.44218	0.163829	32.9161	6.46878	97.5873	2.316	99.4028	0.942725	97.9788	1.38624	96.8004	2.3624
RAB6C	464	96.6762	2.64212	0.394159	0.164505	25.6518	14.1705	97.2235	2.41237	99.0787	1.13873	91.4848	12.1934	92.09	9.03165
RAB6C	473	91.3274	5.1024	0.456276	0.164247	16.0964	11.6051	94.2207	4.59761	93.8288	7.8799	87.4558	12.5256	89.2197	8.90029
RAB6C	481	88.6815	4.11185	0.368638	0.126727	8.33559	7.21187	93.3615	5.55543	91.2908	8.65437	83.0284	13.5283	86.8575	10.4738
RALBP1	23	97.4203	0	0.889455	0	10.8627	4.809	6.89655		17.0256	15.3359	7.66807	5.79352	13.2739	8.42426
RALBP1	34	96.0376	1.47816	0.81741	0.0770196	15.1925	7.15617	14.7504	6.80202	17.3009	12.5878	9.92378	5.60319	14.2011	6.37378
RALBP1	40	96.0376	1.47816	0.81741	0.0770196	15.1925	7.15617	14.7504	6.80202	17.3009	12.5878	9.92378	5.60319	14.2011	6.37378
RALBP1	89	79.5867	0	21.1478	0	13.8352	0.906561	11.6214	2.03398	11.2279	2.1674	22.8124	3.43693	20.5677	0.349045
RALBP1	122	79.7056	0	3.56284	0	12.9771		12.0773	1.36639	8.7603	3.64246	13	4.24264	24.8611	10.4102
RALBP1	138	92.093	0.388522	0.803672	0.211561	1.65397	0.598276	3.60323	2.07795	1.51689	0.90878	8.214	1.31204	10.1064	3.69852
RALBP1	140	92.093	0.388522	0.803672	0.211561	1.65397	0.598276	3.60323	2.07795	1.51689	0.90878	8.214	1.31204	10.1064	3.69852
RALBP1	151	92.4564	0	0.605775	0	1.65876	0.64054	4.43701	2.6137	1.53437	0.5442	8.41497	0.355959	7.17962	0.400318
RALBP1	165	94.622	0	1.6469	0	5.53644	3.59764	6.47947	2.48461	7.98651	5.46243	1.21765	0.249081	3.02866	1.02049
RALBP1	175	95.8305	1.39134	1.09653	0.441789	7.69825	5.9146	10.0087	5.74826	8.60466	6.38334	2.07691	1.76105	3.19978	1.30474
RALBP1	179	95.8305	1.39134	1.09653	0.441789	7.69825	5.9146	10.0087	5.74826	8.60466	6.38334	2.07691	1.76105	3.19978	1.30474
RALBP1	185	95.597	1.26256	1.0787	0.379668	12.2806	16.8457	11.7011	5.79974	12.194	12.3129	4.56767	6.78317	4.55501	5.36155
RALBP1	192	97.0759	1.66067	1.48102	0.989052			14.2847	6.58374	12.8253	15.969	6.33344	7.58616	6.13433	6.06225
RALBP1	203	97.1204	1.53878	1.37827	0.855724	8.63775	17.0402	6.55802	7.29906	6.27646	12.0553	4.98401	6.7716	8.6904	7.44733
RALBP1	209	97.8617	0.911601	1.49596	0.968557	4.13369	5.39099	4.69983	6.25239	3.3904	6.3575	2.56264	2.40338	8.71364	6.92233
RALBP1	215	97.4701	0.883228	0.844222	0.133488	0.996614	0.456528	2.00197	1.11206	1.24518	1.19518	2.95111	2.62633	10.2226	8.21778
RASSF1	-102	88.5822	0	13.1802	0	74.6338	2.35396	22.0418	6.35937	29.6519	3.10877	48.8712	0.758444	35.8101	2.22242
RASSF1	-88	97.4683	0.375417	5.38478	4.73462	98.8621	0.74084	6.29359	7.39399	3.71927	2.8373	59.4627	6.38781	20.9152	8.61726
RASSF1	-82	92.1671	9.48839	7.30374	5.31249	98.2384	1.69363	6.9511	6.98391	5.44053	4.45247	53.1971	12.5766	24.4519	9.76114
RASSF1	-80	92.1671	9.48839	7.30374	5.31249	98.2384	1.69363	6.9511	6.98391	5.44053	4.45247	53.1971	12.5766	24.4519	9.76114
RASSF1	-70	86.6118	11.0626	8.01324	5.39587	97.2877	1.91271	7.15201	5.29389	6.39497	5.48798	44.0334	11.1574	24.2008	12.2111
RASSF1	-64	76.2637	0	13.0606	0	96.3675	2.47112	8.92364	6.04131	10.6043	4.7118	34.4002	0.279643	35.0621	1.36403
RASSF1	22	82.7716	0	0.760487	0	97.453	1.07036	1.68722	0.734059	7.16519	0.492769	25.1221	1.01854	20.6504	1.73937
RASSF1	31	82.7716	0	0.760487	0	97.453	1.07036	1.68722	0.734059	7.16519	0.492769	25.1221	1.01854	20.6504	1.73937
RASSF1	38	82.7716	0	0.760487	0	97.453	1.07036	1.68722	0.734059	7.16519	0.492769	25.1221	1.01854	20.6504	1.73937
RASSF1	51	92.9289	5.19742	3.90941	6.13877	97.9267	1.52998	5.26262	8.68105	10.8491	2.46976	28.1918	3.87549	28.1303	3.1394
RASSF1	55	91.9509	5.71514	5.08113	6.73772	97.5598	1.55029	6.19703	9.91841	11.1315	2.67192	27.4379	4.13709	28.6281	3.48417
RASSF1	60	92.9588	4.52023	2.78761	5.21641	97.4352	3.16257	4.8265	7.64344	10.122	3.18229	33.2246	11.278	25.2895	6.42561
RASSF1	62	92.3781	4.75434	3.26629	5.61181	97.1168	3.36906	5.38347	8.42015	10.1487	3.45951	33.7788	12.3254	25.0201	7.03561
RASSF1	72	93.0187	3.04037	0.544017	0.160122	96.4523	5.1177	3.43091	2.51258	8.18299	4.24626	43.2901	14.7325	19.6081	7.78433
RASSF1	85	93.8772	0.0219071	1.44051	0.557547	94.4199	4.56969	8.74355	6.51379	11.2423	2.32319	43.5451	8.36174	5.36814	2.21196
RASSF1	92	93.7453	0.195631	1.0784	0.695643	96.0146	4.35104	8.88168	5.88599	10.5631	2.28442	37.9245	10.7719	6.74496	3.28132
RASSF1	102	93.6896	0.222485	0.636568	0.301907	98.5355	1.55947	9.11196	6.41315	10.4507	2.39981	33.7896	10.3551	7.23546	3.87755
RASSF1	112	93.4815	0	0.35416	0	99.2039	0.589266	8.98527	6.40079	9.54432	2.08659	26.6834	2.24002	9.49859	3.71156
SULF2	-161	93.9182	0.893017	1.02131	0.736458	55.0188	8.75245	71.683	7.67102	5.46724	3.14063	21.1805	10.6417	38.3754	13.305
SULF2	-159	93.9182	0.893017	1.02131	0.736458	55.0188	8.75245	71.683	7.67102	5.46724	3.14063	21.1805	10.6417	38.3754	13.305
SULF2	-151	93.9182	0.893017	1.02131	0.736458	55.0188	8.75245	71.683	7.67102	5.46724	3.14063	21.1805	10.6417	38.3754	13.305
SULF2	-125	96.7827	1.61063	1.14957	0.516462	39.1564	4.38206	67.4458	5.88775	1.12354	1.38834	59.7674	17.8393	61	26
SULF2	-123	96.7827	1.61063	1.14957	0.516462	39.1564	4.38206	67.4458	5.88775	1.12354	1.38834	59.7674	17.8393	61	26
SULF2	-113	96.7827	1.61063	1.14957	0.516462	39.1564	4.38206	67.4458	5.88775	1.12354	1.38834	59.7674	17.8393	61	26
SULF2	-104	98.2894	0	1.63268	0	35.4222	0.743829	62.9861	3.74527	1.37564	2.06792	73.0603	14.9346	82.9762	12.2902
SULF2	35	94.0671	0	1.96048	0	57.6971	2.00448	65.2832	11.7709	9.00448	4.63813	17.9144	6.72665	59.7977	15.4836
SULF2	39	94.0671	0	1.96048	0	57.6971	2.00448	65.2832	11.7709	9.00448	4.63813	17.9144	6.72665	59.7977	15.4836
SULF2	41	94.0671	0	1.96048	0	57.6971	2.00448	65.2832	11.7709	9.00448	4.63813	17.9144	6.72665	59.7977	15.4836
SULF2	54	80.6989	0	22.0222	0	54.5949	2.51639	76.7425	8.78705	5.746	1.4972	14.3758	0.597306	67.0354	2.28153
SULF2	66	87.2571	7.011	11.1027	11.6734	47.0914	8.37887	65.7449	13.4392	2.9699	3.12561	11.8156	3.1626	76.7893	11.5781
SULF2	77	92.3573	7.13604	5.99692	9.55712	35.5372	11.5071			3.90079	1.97634	8.26501	4.23912	62.4247	6.11687
SULF2	82	95.656	1.92298	0.371121	0.226052	34.523	5.64713	42.4962	13.0517	2.10983	2.25666	7.02904	2.60202	73.4551	14.9456
SULF2	84	95.2565	1.89443	0.599245	0.271452	31.1559	4.66276	36.7159	9.86483	2.37128	1.87666	7.4037	2.37214	66.2271	11.9547
SULF2	88	95.6364	1.94323	0.537181	0.269799	31.7854	5.01244	37.3521	10.8938	2.51274	2.03947	6.98491	2.47942	67.3016	13.1133
SULF2	91	96.2434	1.88185	0.655153	0.196291	29.1846	1.65585	31.5537	3.03357	3.28572	1.75045	6.22807	2.27398	60.8877	6.32483
SULF2	94	97.4967	0.423901	0.558979	0.169809	29.4581	1.84607	30.2451	1.83833	4.02585	1.58721	4.80266	0.541107	60.3671	7.31274
TGM2	-20	96.4999	0.609651	3.64107	2.42502	3.30815	2.49166	1.34596	0.713014	3.94803	3.21308	11.2753	3.82184	21.986	5.01211
TGM2	-14	96.2477	0.689957	4.14697	2.26528	3.56386	2.1951	1.23922	0.644056	3.94408	2.77314	12.9417	4.5077	23.1736	4.83196
TGM2	-11	96.2477	0.689957	4.14697	2.26528	3.56386	2.1951	1.23922	0.644056	3.94408	2.77314	12.9417	4.5077	23.1736	4.83196
TGM2	-3	96.4182	0.722741	4.97937	1.99348	4.16344	2.2227	1.35507	0.694923	4.96154	2.43765	12.4132	4.87605	21.4708	4.30307
TGM2	84	91.216	1.15348	0.457134	0.0990164	84.769	7.41255	15.2433	3.70798	13.8889	3.92837	4.40019	2.38617	7.03581	1.82238
TGM2	87	91.216	1.15348	0.457134	0.0990164	84.769	7.41255	15.2433	3.70798	13.8889	3.92837	4.40019	2.38617	7.03581	1.82238
TGM2	94	91.216	1.15348	0.457134	0.0990164	84.769	7.41255	15.2433	3.70798	13.8889	3.92837	4.40019	2.38617	7.03581	1.82238
TGM2	112	88.048	3.9644	4.5757	2.3767	66.6695	3.58732	1.73272	0.979511	2.79209	0.747797	12.8748	3.46783	17.5433	2.90425
TGM2	122	88.048	3.9644	4.5757	2.3767	66.6695	3.58732	1.73272	0.979511	2.79209	0.747797	12.8748	3.46783	17.5433	2.90425
TGM2	160	96.1548	2.04765	0.467284	0.344502	94.0931	2.11306	25	21	10.3305	8.52579	6.25377	2.38012	7.37583	3.41809
TGM2	166	96.1548	2.04765	0.467284	0.344502	94.0931	2.11306	25	21	10.3305	8.52579	6.25377	2.38012	7.37583	3.41809
TGM2	170	92.2635	7.17843	0.832657	0.717094	81	24	18.3322	18.3733	8.2071	8.23975	6.97153	2.66028	9.1552	4.42099
TGM2	180	89.3239	9.33731	1.0302	0.960617	69	29	12.3893	13.1887	3.53642	2.51616	6.74284	3.28413	9.32742	5.82575
TP73	-959	76.9021	0	15.7768	0	85.9087	6.54377	69.8911	3.46381			22.5	14.1421	83.4662	6.48299
TP73	-938	96.7778	1.08231	2.69431	3.5974	76.4138	10.0052	74.7076	12.1752	49.6267	8.56708	49	28	82.8813	12.1899
TP73	-934	96.7778	1.08231	2.69431	3.5974	76.4138	10.0052	74.7076	12.1752	49.6267	8.56708	49	28	82.8813	12.1899
TP73	-929	95.757	2.30474	2.28093	3.307	75.995	9.63801	74.7679	10.9457	48.3364	8.25077	43	28	79.4999	13.0649
TP73	-926	95.94	2.55924	0.672276	0.226149	73.2831	8.67492	70.7406	8.07236	45.2406	5.75903	35	25	76.2787	12.6518
TP73	-919	93.0612	4.76764	0.782357	0.242904	74.6369	9.96403	73.7272	12.1894	42.8988	4.04702	21.6966	8.38088	67.0981	9.8778
TP73	-912	88.8912	2.97501	0.804188	0.188958	80.5671	9.07741	83.2831	9.32014	42.4535	3.64138	19.3772	2.7651	61.5944	9.13209
TP73	-873	94.4729	0.837152	8.94515	2.5886	98.9808	0.96984	98.3271	0.782389	72.3272	2.82336	72.4172	4.17796	95.508	1.37723
TP73	-871	94.4729	0.837152	8.94515	2.5886	98.9808	0.96984	98.3271	0.782389	72.3272	2.82336	72.4172	4.17796	95.508	1.37723
TP73	-852	95.0199	2.01517	1.07374	0.599071	99.397	0.646864	97.113	1.3475	63.6661	5.39519	77.9484	5.43066	99.1585	0.347033
TP73	-847	86.701	0	0.542675	0	98.5562	0.367335	94.2165	4.98164	70.5001	6.32664	49.6949	2.07595	97.1838	1.392
TP73	-844	93.8315	3.47803	0.997876	0.572922	99.2769	0.667617	96.6992	2.30267	64.6424	5.83916	73.9122	11.3262	98.8764	0.869428
TP73	-840	92.9402	4.10107	0.940976	0.565323	99.1868	0.689372	96.3889	2.82363	65.3746	6.22029	70.885	13.883	98.6648	1.09473
TP73	-838	92.9402	4.10107	0.940976	0.565323	99.1868	0.689372	96.3889	2.82363	65.3746	6.22029	70.885	13.883	98.6648	1.09473
TP73	-802	86.4256	11.153	3.92237	3.82043	88.9159	4.69202	89.2191	6.57636	52.3386	2.1764	67.8437	10.6457	93.4467	2.65021
TP73	-790	96.8583	0	0.348693	0	92.9793	1.56672	94.331	1.42987	53.5573	1.32815	76.7986	4.09438	95.7216	0.551521
TP73	-787	96.8583	0	0.348693	0	92.9793	1.56672	94.331	1.42987	53.5573	1.32815	76.7986	4.09438	95.7216	0.551521
TP73	-783	96.8583	0	0.348693	0	92.9793	1.56672	94.331	1.42987	53.5573	1.32815	76.7986	4.09438	95.7216	0.551521
TP73	-759	89.5865	0.495581	0.833323	0.096573	73.2117	6.33062	45.2133	6.5368	14.8031	2.56491	13.6283	4.63865	46.2409	6.67882
TP73	-756	89.5865	0.495581	0.833323	0.096573	73.2117	6.33062	45.2133	6.5368	14.8031	2.56491	13.6283	4.63865	46.2409	6.67882
TP73	-752	89.5011	0.451033	7.27076	11.5159	73.5289	5.53721	45.9227	5.79133	16.966	4.58316	20.5141	13.3392	50.9642	11.5003
TP73	-742	89.6164	0.397043	13.7638	13.7044	77.5989	3.7384	49.999	3.66124	18.9151	5.39196	26.5633	16.923	59.1634	10.6635
TP73	-716	76.9471	0	21.1968	0	49.1346	2.946	9.58781	3.51254	4.02031	5.36878	33.9919	0.253077	25.7779	3.08169
TP73	-649	91.562	0.181403	0.816744	0.317041	79.1238	3.00853	31.7571	2.32635	28.7681	2.13357	21.1648	2.53772	16.6817	2.55043
TP73	-645	91.562	0.181403	0.816744	0.317041	79.1238	3.00853	31.7571	2.32635	28.7681	2.13357	21.1648	2.53772	16.6817	2.55043
TP73	-639	91.562	0.181403	0.816744	0.317041	79.1238	3.00853	31.7571	2.32635	28.7681	2.13357	21.1648	2.53772	16.6817	2.55043
TP73	-599	84.2678	0	15.1371	0	80.8221	3.41094	31.8827	12.9665	20.816	7.94988	38.5336	0.32324	21.7008	3.51697
TP73	-588	84.2678	0	15.1371	0	80.8221	3.41094	31.8827	12.9665	20.816	7.94988	38.5336	0.32324	21.7008	3.51697
TP73	-520	76.466	0	4.38944	0	16.9326	12.1612	14.5299	4.83492	25.2885	19.1843	11.8089	3.23158	12.3329	4.09968
TP73	-517	76.466	0	4.38944	0	16.9326	12.1612	14.5299	4.83492	25.2885	19.1843	11.8089	3.23158	12.3329	4.09968
